# Supplementary material for: Egg Morphology and Clutch Size in Shrikes (Laniidae) From Historical Oological Collections: Interspecific Patterns and Modest Temporal Change
Source: Ecol Evol. 2026 Jul 20;16(7):e74065. doi: 10.1002/ece3.74065 (PMC13384774; doi:10.1002/ece3.74065)
Supplement: Supplementary file 1 — Figure S1: Boxplots showing variation in mean egg traits (length, width, shell weight, shape index, diameter, surface area, degree of sphericity and volume) among shrike species: red‐backed shrike, woodchat shrike, lesser grey shrike and great grey shrike. Each box represents the interquartile range (IQR) with the median indicated by a horizontal line, whiskers extending to 1.5× IQR, and outliers shown as individual points. Figure S2: Among‐year variation in egg morphology traits for four shrike species, red‐backed shrike, woodchat shrike, lesser grey shrike and great grey shrike, based on historical museum collections spanning 1888–1973. Each panel presents non‐parametric comparisons (Kruskal–Wallis test followed by Dunn's pairwise post hoc tests) for key reproductive traits, including egg length, width, shell weight, shape index, volume and clutch size. Boxes show interquartile ranges with medians, whiskers indicate data spread, and letters denote statistically significant differences among years (p < 0.05). p‐values from Kruskal–Wallis tests are provided in each panel. Figure S3: Geographic variation in egg morphology traits of four shrike species, red‐backed shrike, woodchat shrike, lesser grey shrike and great grey shrike, across countries represented in the historical egg collection. Each panel shows mean values (± variation) of key egg traits—including egg length, width, diameter, surface area, volume, shell weight, shape index, degree of sphericity and clutch size—plotted by country. Sample sizes (n) for each country are indicated below the x‐axis. Figure S4: Correlation heatmaps showing relationships among clutch size and mean egg traits (length, width, shell weight, shape index, diameter, surface area, degree of sphericity and volume) across all studied species (ALL) and separately for red‐backed shrike, woodchat shrike, lesser grey shrike and great grey shrike. Colour gradients represent Pearson correlation coefficients ranging from −1 (negative correlati [file ECE3-16-e74065-s001.zip › Table S1.xlsx]

## Sheet: Supplementary materials Table 1
Species	Trait	year1	year2	p	n1	n2	p_adj	signif	p_label
red-backed shrike	Clutch	1887	1890	1.264985954924127e-4	8	11	0.19759080615914865	ns	p	=	0.198
red-backed shrike	Clutch	1887	1891	0.017622090962324442	8	9	1	ns	p	=	1
red-backed shrike	Clutch	1887	1892	7.968896937487696e-6	8	22	0.013347902370291891	*	p	=	0.0133	(*)
red-backed shrike	Clutch	1887	1894	1	8	4	1	ns	p	=	1
red-backed shrike	Clutch	1887	1897	0.062415034624736916	8	18	1	ns	p	=	1
red-backed shrike	Clutch	1887	1898	7.91242288115388e-4	8	16	1	ns	p	=	1
red-backed shrike	Clutch	1887	1902	1	8	3	1	ns	p	=	1
red-backed shrike	Clutch	1887	1906	1	8	5	1	ns	p	=	1
red-backed shrike	Clutch	1887	1909	1	8	4	1	ns	p	=	1
red-backed shrike	Clutch	1887	1911	1	8	6	1	ns	p	=	1
red-backed shrike	Clutch	1887	1913	1	8	5	1	ns	p	=	1
red-backed shrike	Clutch	1887	1915	1	8	7	1	ns	p	=	1
red-backed shrike	Clutch	1887	1917	1	8	7	1	ns	p	=	1
red-backed shrike	Clutch	1887	1918	1	8	5	1	ns	p	=	1
red-backed shrike	Clutch	1887	1919	1	8	6	1	ns	p	=	1
red-backed shrike	Clutch	1887	1920	1	8	5	1	ns	p	=	1
red-backed shrike	Clutch	1887	1921	0.017622090962324442	8	9	1	ns	p	=	1
red-backed shrike	Clutch	1887	1922	0.055859224593647644	8	13	1	ns	p	=	1
red-backed shrike	Clutch	1887	1924	1	8	3	1	ns	p	=	1
red-backed shrike	Clutch	1887	1926	1	8	18	1	ns	p	=	1
red-backed shrike	Clutch	1887	1928	1	8	5	1	ns	p	=	1
red-backed shrike	Clutch	1887	1929	0.16955378396268522	8	12	1	ns	p	=	1
red-backed shrike	Clutch	1887	1930	1	8	6	1	ns	p	=	1
red-backed shrike	Clutch	1887	1934	1.3343532474714156e-5	8	20	0.02201682858327836	*	p	=	0.022	(*)
red-backed shrike	Clutch	1887	1935	3.761161758521001e-6	8	31	0.006409019636519786	**	p	=	0.00641	(**)
red-backed shrike	Clutch	1887	1936	0.001962556109951194	8	48	1	ns	p	=	1
red-backed shrike	Clutch	1887	1937	4.076232482107889e-6	8	36	0.006933671452065519	**	p	=	0.00693	(**)
red-backed shrike	Clutch	1887	1938	0.026371510968035954	8	61	1	ns	p	=	1
red-backed shrike	Clutch	1887	1939	4.1962664733542174e-4	8	58	0.624824077882443	ns	p	=	0.625
red-backed shrike	Clutch	1887	1940	2.6971729939461074e-6	8	34	0.00461486299264179	**	p	=	0.00461	(**)
red-backed shrike	Clutch	1887	1941	0.014329288594350861	8	14	1	ns	p	=	1
red-backed shrike	Clutch	1887	1942	0.05159368140390528	8	41	1	ns	p	=	1
red-backed shrike	Clutch	1887	1943	3.068525796824543e-6	8	23	0.005241042060976319	**	p	=	0.00524	(**)
red-backed shrike	Clutch	1887	1944	1	8	3	1	ns	p	=	1
red-backed shrike	Clutch	1887	1945	0.5087773512251689	8	12	1	ns	p	=	1
red-backed shrike	Clutch	1887	1946	1	8	5	1	ns	p	=	1
red-backed shrike	Clutch	1887	1947	7.446838331417404e-5	8	13	0.11825579270290838	ns	p	=	0.118
red-backed shrike	Clutch	1887	1948	1.4434024947947665e-5	8	24	0.02374397103937391	*	p	=	0.0237	(*)
red-backed shrike	Clutch	1887	1949	1	8	12	1	ns	p	=	1
red-backed shrike	Clutch	1887	1950	0.010669091359966945	8	10	1	ns	p	=	1
red-backed shrike	Clutch	1887	1951	0.00166641381188746	8	31	1	ns	p	=	1
red-backed shrike	Clutch	1887	1952	1.0722506717141364e-5	8	46	0.017810083657171804	*	p	=	0.0178	(*)
red-backed shrike	Clutch	1887	1953	2.57204020748718e-6	8	32	0.004403332835218052	**	p	=	0.0044	(**)
red-backed shrike	Clutch	1887	1954	6.752184278291017e-4	8	44	0.9729897545017355	ns	p	=	0.973
red-backed shrike	Clutch	1887	1955	0.0021150495427028973	8	59	1	ns	p	=	1
red-backed shrike	Clutch	1887	1956	9.193266960373768e-4	8	40	1	ns	p	=	1
red-backed shrike	Clutch	1887	1957	1.2312149197073275e-5	8	22	0.020388919070353343	*	p	=	0.0204	(*)
red-backed shrike	Clutch	1887	1959	0.005540867611638344	8	29	1	ns	p	=	1
red-backed shrike	Clutch	1887	1960	0.006998174293442223	8	12	1	ns	p	=	1
red-backed shrike	Clutch	1887	1961	1.2312149197073275e-5	8	22	0.020388919070353343	*	p	=	0.0204	(*)
red-backed shrike	Clutch	1887	1962	3.656471181733708e-4	8	21	0.5473737359055361	ns	p	=	0.547
red-backed shrike	Clutch	1887	1964	9.880495589158109e-7	8	61	0.0017113018360421844	**	p	=	0.00171	(**)
red-backed shrike	Clutch	1887	1966	1	8	5	1	ns	p	=	1
red-backed shrike	Clutch	1887	1967	1	8	6	1	ns	p	=	1
red-backed shrike	Clutch	1887	1968	1.264985954924127e-4	8	11	0.19759080615914865	ns	p	=	0.198
red-backed shrike	Clutch	1887	1969	1	8	5	1	ns	p	=	1
red-backed shrike	Clutch	1887	1972	1	8	12	1	ns	p	=	1
red-backed shrike	Clutch	1887	1973	1	8	6	1	ns	p	=	1
red-backed shrike	Clutch	1890	1891	0.0025123414877298703	11	9	1	ns	p	=	1
red-backed shrike	Clutch	1890	1892	0.7930123930166139	11	22	1	ns	p	=	1
red-backed shrike	Clutch	1890	1894	0.002830063913057731	11	4	1	ns	p	=	1
red-backed shrike	Clutch	1890	1897	0.06951238995649017	11	18	1	ns	p	=	1
red-backed shrike	Clutch	1890	1898	0.6570987566927232	11	16	1	ns	p	=	1
red-backed shrike	Clutch	1890	1902	0.007577509934283887	11	3	1	ns	p	=	1
red-backed shrike	Clutch	1890	1906	0.05056187540177509	11	5	1	ns	p	=	1
red-backed shrike	Clutch	1890	1909	0.002830063913057731	11	4	1	ns	p	=	1
red-backed shrike	Clutch	1890	1911	0.06527631942881316	11	6	1	ns	p	=	1
red-backed shrike	Clutch	1890	1913	0.05056187540177509	11	5	1	ns	p	=	1
red-backed shrike	Clutch	1890	1915	2.5480468209203056e-4	11	7	0.3880675308261625	ns	p	=	0.388
red-backed shrike	Clutch	1890	1917	2.5480468209203056e-4	11	7	0.3880675308261625	ns	p	=	0.388
red-backed shrike	Clutch	1890	1918	0.05056187540177509	11	5	1	ns	p	=	1
red-backed shrike	Clutch	1890	1919	0.06527631942881316	11	6	1	ns	p	=	1
red-backed shrike	Clutch	1890	1920	0.05056187540177509	11	5	1	ns	p	=	1
red-backed shrike	Clutch	1890	1921	0.0025123414877298703	11	9	1	ns	p	=	1
red-backed shrike	Clutch	1890	1922	2.944270197663925e-4	11	13	0.4451736538867855	ns	p	=	0.445
red-backed shrike	Clutch	1890	1924	0.007577509934283887	11	3	1	ns	p	=	1
red-backed shrike	Clutch	1890	1926	0.0022487799494980004	11	18	1	ns	p	=	1
red-backed shrike	Clutch	1890	1928	0.05056187540177509	11	5	1	ns	p	=	1
red-backed shrike	Clutch	1890	1929	0.24087534497101812	11	12	1	ns	p	=	1
red-backed shrike	Clutch	1890	1930	0.06527631942881316	11	6	1	ns	p	=	1
red-backed shrike	Clutch	1890	1934	8.076313972557911e-4	11	20	1	ns	p	=	1
red-backed shrike	Clutch	1890	1935	1.3781372751603714e-4	11	31	0.21471378746998585	ns	p	=	0.215
red-backed shrike	Clutch	1890	1936	0.8457519455481246	11	48	1	ns	p	=	1
red-backed shrike	Clutch	1890	1937	0.12220997683895594	11	36	1	ns	p	=	1
red-backed shrike	Clutch	1890	1938	0.26622534093744427	11	61	1	ns	p	=	1
red-backed shrike	Clutch	1890	1939	0.5502348835453086	11	58	1	ns	p	=	1
red-backed shrike	Clutch	1890	1940	0.9510747382654914	11	34	1	ns	p	=	1
red-backed shrike	Clutch	1890	1941	9.304873237054078e-5	11	14	0.1472030946101955	ns	p	=	0.147
red-backed shrike	Clutch	1890	1942	0.10202422484466447	11	41	1	ns	p	=	1
red-backed shrike	Clutch	1890	1943	0.1689936523545765	11	23	1	ns	p	=	1
red-backed shrike	Clutch	1890	1944	0.007577509934283887	11	3	1	ns	p	=	1
red-backed shrike	Clutch	1890	1945	5.618947077167861e-4	11	12	0.8207599102114838	ns	p	=	0.821
red-backed shrike	Clutch	1890	1946	0.05056187540177509	11	5	1	ns	p	=	1
red-backed shrike	Clutch	1890	1947	8.223829922831589e-4	11	13	1	ns	p	=	1
red-backed shrike	Clutch	1890	1948	0.0391105188183906	11	24	1	ns	p	=	1
red-backed shrike	Clutch	1890	1949	0.011118388507857669	11	12	1	ns	p	=	1
red-backed shrike	Clutch	1890	1950	0.6076632086583578	11	10	1	ns	p	=	1
red-backed shrike	Clutch	1890	1951	0.8581350893554107	11	31	1	ns	p	=	1
red-backed shrike	Clutch	1890	1952	0.8088138836018682	11	46	1	ns	p	=	1
red-backed shrike	Clutch	1890	1953	0.336690484158142	11	32	1	ns	p	=	1
red-backed shrike	Clutch	1890	1954	0.8032419516845668	11	44	1	ns	p	=	1
red-backed shrike	Clutch	1890	1955	0.29953342194903587	11	59	1	ns	p	=	1
red-backed shrike	Clutch	1890	1956	0.21173108082650427	11	40	1	ns	p	=	1
red-backed shrike	Clutch	1890	1957	1	11	22	1	ns	p	=	1
red-backed shrike	Clutch	1890	1959	0.10038310189808572	11	29	1	ns	p	=	1
red-backed shrike	Clutch	1890	1960	0.0030020904369057327	11	12	1	ns	p	=	1
red-backed shrike	Clutch	1890	1961	1	11	22	1	ns	p	=	1
red-backed shrike	Clutch	1890	1962	0.7717442859277805	11	21	1	ns	p	=	1
red-backed shrike	Clutch	1890	1964	0.47732354886487094	11	61	1	ns	p	=	1
red-backed shrike	Clutch	1890	1966	0.05056187540177509	11	5	1	ns	p	=	1
red-backed shrike	Clutch	1890	1967	0.06527631942881316	11	6	1	ns	p	=	1
red-backed shrike	Clutch	1890	1968	1	11	11	1	ns	p	=	1
red-backed shrike	Clutch	1890	1969	0.05056187540177509	11	5	1	ns	p	=	1
red-backed shrike	Clutch	1890	1972	0.011118388507857669	11	12	1	ns	p	=	1
red-backed shrike	Clutch	1890	1973	0.06527631942881316	11	6	1	ns	p	=	1
red-backed shrike	Clutch	1891	1892	0.0017377725488636761	9	22	1	ns	p	=	1
red-backed shrike	Clutch	1891	1894	0.08283742515880632	9	4	1	ns	p	=	1
red-backed shrike	Clutch	1891	1897	0.483845704197586	9	18	1	ns	p	=	1
red-backed shrike	Clutch	1891	1898	0.007558601309189202	9	16	1	ns	p	=	1
red-backed shrike	Clutch	1891	1902	0.010445360817126784	9	3	1	ns	p	=	1
red-backed shrike	Clutch	1891	1906	0.10637794978404534	9	5	1	ns	p	=	1
red-backed shrike	Clutch	1891	1909	0.08283742515880632	9	4	1	ns	p	=	1
red-backed shrike	Clutch	1891	1911	8.944476186250666e-4	9	6	1	ns	p	=	1
red-backed shrike	Clutch	1891	1913	0.10637794978404534	9	5	1	ns	p	=	1
red-backed shrike	Clutch	1891	1915	4.4658753363370577e-4	9	7	0.6613961373115183	ns	p	=	0.661
red-backed shrike	Clutch	1891	1917	4.4658753363370577e-4	9	7	0.6613961373115183	ns	p	=	0.661
red-backed shrike	Clutch	1891	1918	0.10637794978404534	9	5	1	ns	p	=	1
red-backed shrike	Clutch	1891	1919	8.944476186250666e-4	9	6	1	ns	p	=	1
red-backed shrike	Clutch	1891	1920	0.10637794978404534	9	5	1	ns	p	=	1
red-backed shrike	Clutch	1891	1921	1	9	9	1	ns	p	=	1
red-backed shrike	Clutch	1891	1922	0.4624504377754199	9	13	1	ns	p	=	1
red-backed shrike	Clutch	1891	1924	0.010445360817126784	9	3	1	ns	p	=	1
red-backed shrike	Clutch	1891	1926	6.821235864791735e-7	9	18	0.001186895040473762	**	p	=	0.00119	(**)
red-backed shrike	Clutch	1891	1928	0.10637794978404534	9	5	1	ns	p	=	1
red-backed shrike	Clutch	1891	1929	0.5761501220305789	9	12	1	ns	p	=	1
red-backed shrike	Clutch	1891	1930	8.944476186250666e-4	9	6	1	ns	p	=	1
red-backed shrike	Clutch	1891	1934	7.665800012837196e-6	9	20	0.012863212421540815	*	p	=	0.0129	(*)
red-backed shrike	Clutch	1891	1935	1.5490663906603625e-6	9	31	0.0026721395238891252	**	p	=	0.00267	(**)
red-backed shrike	Clutch	1891	1936	0.02567608477105812	9	48	1	ns	p	=	1
red-backed shrike	Clutch	1891	1937	3.7838329270710584e-5	9	36	0.06099538678438546	ns	p	=	0.061
red-backed shrike	Clutch	1891	1938	0.1908664818144162	9	61	1	ns	p	=	1
red-backed shrike	Clutch	1891	1939	0.00975379074755901	9	58	1	ns	p	=	1
red-backed shrike	Clutch	1891	1940	1.399601799577869e-4	9	34	0.21777804001431642	ns	p	=	0.218
red-backed shrike	Clutch	1891	1941	0.002370924679026561	9	14	1	ns	p	=	1
red-backed shrike	Clutch	1891	1942	0.3755146202739657	9	41	1	ns	p	=	1
red-backed shrike	Clutch	1891	1943	1.9836157735242766e-5	9	23	0.03249162637032765	*	p	=	0.0325	(*)
red-backed shrike	Clutch	1891	1944	0.010445360817126784	9	3	1	ns	p	=	1
red-backed shrike	Clutch	1891	1945	0.31220507436994893	9	12	1	ns	p	=	1
red-backed shrike	Clutch	1891	1946	0.10637794978404534	9	5	1	ns	p	=	1
red-backed shrike	Clutch	1891	1947	6.0046084478473595e-5	9	13	0.09565341257420844	ns	p	=	0.0957
red-backed shrike	Clutch	1891	1948	5.8788224790777816e-5	9	24	0.09376721854129062	ns	p	=	0.0938
red-backed shrike	Clutch	1891	1949	2.001502661930919e-5	9	12	0.03274458354918984	*	p	=	0.0327	(*)
red-backed shrike	Clutch	1891	1950	0.1505140916817023	9	10	1	ns	p	=	1
red-backed shrike	Clutch	1891	1951	0.012999916065546381	9	31	1	ns	p	=	1
red-backed shrike	Clutch	1891	1952	5.133745068382529e-4	9	46	0.7556872740659083	ns	p	=	0.756
red-backed shrike	Clutch	1891	1953	6.599267431923074e-4	9	32	0.952934217169692	ns	p	=	0.953
red-backed shrike	Clutch	1891	1954	0.0031713390117427205	9	44	1	ns	p	=	1
red-backed shrike	Clutch	1891	1955	0.051099176641774297	9	59	1	ns	p	=	1
red-backed shrike	Clutch	1891	1956	0.05330345013988656	9	40	1	ns	p	=	1
red-backed shrike	Clutch	1891	1957	4.3731776322975793e-4	9	22	0.6494168783961906	ns	p	=	0.649
red-backed shrike	Clutch	1891	1959	0.2191584985080982	9	29	1	ns	p	=	1
red-backed shrike	Clutch	1891	1960	0.3468541423846476	9	12	1	ns	p	=	1
red-backed shrike	Clutch	1891	1961	4.3731776322975793e-4	9	22	0.6494168783961906	ns	p	=	0.649
red-backed shrike	Clutch	1891	1962	0.00989189950970454	9	21	1	ns	p	=	1
red-backed shrike	Clutch	1891	1964	2.690396748327682e-5	9	61	0.043636338377387625	*	p	=	0.0436	(*)
red-backed shrike	Clutch	1891	1966	0.10637794978404534	9	5	1	ns	p	=	1
red-backed shrike	Clutch	1891	1967	8.944476186250666e-4	9	6	1	ns	p	=	1
red-backed shrike	Clutch	1891	1968	0.0025123414877298703	9	11	1	ns	p	=	1
red-backed shrike	Clutch	1891	1969	0.10637794978404534	9	5	1	ns	p	=	1
red-backed shrike	Clutch	1891	1972	2.001502661930919e-5	9	12	0.03274458354918984	*	p	=	0.0327	(*)
red-backed shrike	Clutch	1891	1973	8.944476186250666e-4	9	6	1	ns	p	=	1
red-backed shrike	Clutch	1892	1894	4.884982824233661e-4	22	4	0.7215119631393118	ns	p	=	0.722
red-backed shrike	Clutch	1892	1897	0.040784684754918865	22	18	1	ns	p	=	1
red-backed shrike	Clutch	1892	1898	0.9131512900599631	22	16	1	ns	p	=	1
red-backed shrike	Clutch	1892	1902	0.0018434169114881715	22	3	1	ns	p	=	1
red-backed shrike	Clutch	1892	1906	0.1624050351802298	22	5	1	ns	p	=	1
red-backed shrike	Clutch	1892	1909	4.884982824233661e-4	22	4	0.7215119631393118	ns	p	=	0.722
red-backed shrike	Clutch	1892	1911	0.14667594338364173	22	6	1	ns	p	=	1
red-backed shrike	Clutch	1892	1913	0.1624050351802298	22	5	1	ns	p	=	1
red-backed shrike	Clutch	1892	1915	0.002212280768917305	22	7	1	ns	p	=	1
red-backed shrike	Clutch	1892	1917	0.002212280768917305	22	7	1	ns	p	=	1
red-backed shrike	Clutch	1892	1918	0.1624050351802298	22	5	1	ns	p	=	1
red-backed shrike	Clutch	1892	1919	0.14667594338364173	22	6	1	ns	p	=	1
red-backed shrike	Clutch	1892	1920	0.1624050351802298	22	5	1	ns	p	=	1
red-backed shrike	Clutch	1892	1921	0.0017377725488636761	22	9	1	ns	p	=	1
red-backed shrike	Clutch	1892	1922	5.75673950684133e-5	22	13	0.09187756252918762	ns	p	=	0.0919
red-backed shrike	Clutch	1892	1924	0.0018434169114881715	22	3	1	ns	p	=	1
red-backed shrike	Clutch	1892	1926	0.03513949695223944	22	18	1	ns	p	=	1
red-backed shrike	Clutch	1892	1928	0.1624050351802298	22	5	1	ns	p	=	1
red-backed shrike	Clutch	1892	1929	0.11468990288944193	22	12	1	ns	p	=	1
red-backed shrike	Clutch	1892	1930	0.14667594338364173	22	6	1	ns	p	=	1
red-backed shrike	Clutch	1892	1934	0.005452101854817283	22	20	1	ns	p	=	1
red-backed shrike	Clutch	1892	1935	9.173088525202314e-4	22	31	1	ns	p	=	1
red-backed shrike	Clutch	1892	1936	0.6171707494770866	22	48	1	ns	p	=	1
red-backed shrike	Clutch	1892	1937	0.1102810766411465	22	36	1	ns	p	=	1
red-backed shrike	Clutch	1892	1938	0.12516342616893716	22	61	1	ns	p	=	1
red-backed shrike	Clutch	1892	1939	0.49252944064959703	22	58	1	ns	p	=	1
red-backed shrike	Clutch	1892	1940	0.6672472357348351	22	34	1	ns	p	=	1
red-backed shrike	Clutch	1892	1941	2.2789994962082875e-6	22	14	0.00391304213498963	**	p	=	0.00391	(**)
red-backed shrike	Clutch	1892	1942	0.03306289072023958	22	41	1	ns	p	=	1
red-backed shrike	Clutch	1892	1943	0.18222240176722135	22	23	1	ns	p	=	1
red-backed shrike	Clutch	1892	1944	0.0018434169114881715	22	3	1	ns	p	=	1
red-backed shrike	Clutch	1892	1945	1.330654265921253e-4	22	12	0.20744900005712336	ns	p	=	0.207
red-backed shrike	Clutch	1892	1946	0.1624050351802298	22	5	1	ns	p	=	1
red-backed shrike	Clutch	1892	1947	0.004963709807978965	22	13	1	ns	p	=	1
red-backed shrike	Clutch	1892	1948	0.052082006034110395	22	24	1	ns	p	=	1
red-backed shrike	Clutch	1892	1949	0.06525300436904125	22	12	1	ns	p	=	1
red-backed shrike	Clutch	1892	1950	0.3977380860379646	22	10	1	ns	p	=	1
red-backed shrike	Clutch	1892	1951	0.7316345795153804	22	31	1	ns	p	=	1
red-backed shrike	Clutch	1892	1952	0.9595586947448427	22	46	1	ns	p	=	1
red-backed shrike	Clutch	1892	1953	0.6543849960573063	22	32	1	ns	p	=	1
red-backed shrike	Clutch	1892	1954	0.9652416880213681	22	44	1	ns	p	=	1
red-backed shrike	Clutch	1892	1955	0.16959752957499735	22	59	1	ns	p	=	1
red-backed shrike	Clutch	1892	1956	0.14311691742917584	22	40	1	ns	p	=	1
red-backed shrike	Clutch	1892	1957	0.7417377564615251	22	22	1	ns	p	=	1
red-backed shrike	Clutch	1892	1959	0.044211708471355304	22	29	1	ns	p	=	1
red-backed shrike	Clutch	1892	1960	0.008247436950684738	22	12	1	ns	p	=	1
red-backed shrike	Clutch	1892	1961	0.7417377564615251	22	22	1	ns	p	=	1
red-backed shrike	Clutch	1892	1962	0.7353262053615388	22	21	1	ns	p	=	1
red-backed shrike	Clutch	1892	1964	0.4192795726929899	22	61	1	ns	p	=	1
red-backed shrike	Clutch	1892	1966	0.1624050351802298	22	5	1	ns	p	=	1
red-backed shrike	Clutch	1892	1967	0.14667594338364173	22	6	1	ns	p	=	1
red-backed shrike	Clutch	1892	1968	0.7930123930166139	22	11	1	ns	p	=	1
red-backed shrike	Clutch	1892	1969	0.1624050351802298	22	5	1	ns	p	=	1
red-backed shrike	Clutch	1892	1972	0.06525300436904125	22	12	1	ns	p	=	1
red-backed shrike	Clutch	1892	1973	0.14667594338364173	22	6	1	ns	p	=	1
red-backed shrike	Clutch	1894	1897	0.16876689980973142	4	18	1	ns	p	=	1
red-backed shrike	Clutch	1894	1898	0.008957818752677931	4	16	1	ns	p	=	1
red-backed shrike	Clutch	1894	1902	1	4	3	1	ns	p	=	1
red-backed shrike	Clutch	1894	1906	1	4	5	1	ns	p	=	1
red-backed shrike	Clutch	1894	1909	1	4	4	1	ns	p	=	1
red-backed shrike	Clutch	1894	1911	1	4	6	1	ns	p	=	1
red-backed shrike	Clutch	1894	1913	1	4	5	1	ns	p	=	1
red-backed shrike	Clutch	1894	1915	1	4	7	1	ns	p	=	1
red-backed shrike	Clutch	1894	1917	1	4	7	1	ns	p	=	1
red-backed shrike	Clutch	1894	1918	1	4	5	1	ns	p	=	1
red-backed shrike	Clutch	1894	1919	1	4	6	1	ns	p	=	1
red-backed shrike	Clutch	1894	1920	1	4	5	1	ns	p	=	1
red-backed shrike	Clutch	1894	1921	0.08283742515880632	4	9	1	ns	p	=	1
red-backed shrike	Clutch	1894	1922	0.1736343578061449	4	13	1	ns	p	=	1
red-backed shrike	Clutch	1894	1924	1	4	3	1	ns	p	=	1
red-backed shrike	Clutch	1894	1926	1	4	18	1	ns	p	=	1
red-backed shrike	Clutch	1894	1928	1	4	5	1	ns	p	=	1
red-backed shrike	Clutch	1894	1929	0.3162326872657069	4	12	1	ns	p	=	1
red-backed shrike	Clutch	1894	1930	1	4	6	1	ns	p	=	1
red-backed shrike	Clutch	1894	1934	6.906861539632819e-4	4	20	0.994588061707126	ns	p	=	0.995
red-backed shrike	Clutch	1894	1935	4.3156870006622565e-4	4	31	0.6417426569984775	ns	p	=	0.642
red-backed shrike	Clutch	1894	1936	0.023693211054808566	4	48	1	ns	p	=	1
red-backed shrike	Clutch	1894	1937	5.540454083310212e-4	4	36	0.8127846140216081	ns	p	=	0.813
red-backed shrike	Clutch	1894	1938	0.1071521217649114	4	61	1	ns	p	=	1
red-backed shrike	Clutch	1894	1939	0.009605799558030039	4	58	1	ns	p	=	1
red-backed shrike	Clutch	1894	1940	3.6938942636062115e-4	4	34	0.5526065818354893	ns	p	=	0.553
red-backed shrike	Clutch	1894	1941	0.06393908930754386	4	14	1	ns	p	=	1
red-backed shrike	Clutch	1894	1942	0.15617766347765505	4	41	1	ns	p	=	1
red-backed shrike	Clutch	1894	1943	1.9536008929218115e-4	4	23	0.3012452576885433	ns	p	=	0.301
red-backed shrike	Clutch	1894	1944	1	4	3	1	ns	p	=	1
red-backed shrike	Clutch	1894	1945	0.6435255453917117	4	12	1	ns	p	=	1
red-backed shrike	Clutch	1894	1946	1	4	5	1	ns	p	=	1
red-backed shrike	Clutch	1894	1947	0.0020389381658840076	4	13	1	ns	p	=	1
red-backed shrike	Clutch	1894	1948	0.0010000221621807867	4	24	1	ns	p	=	1
red-backed shrike	Clutch	1894	1949	1	4	12	1	ns	p	=	1
red-backed shrike	Clutch	1894	1950	0.05841684767279021	4	10	1	ns	p	=	1
red-backed shrike	Clutch	1894	1951	0.017854858062910886	4	31	1	ns	p	=	1
red-backed shrike	Clutch	1894	1952	0.0010122336951207177	4	46	1	ns	p	=	1
red-backed shrike	Clutch	1894	1953	3.249643244387023e-4	4	32	0.48842137963136956	ns	p	=	0.488
red-backed shrike	Clutch	1894	1954	0.010387342186841222	4	44	1	ns	p	=	1
red-backed shrike	Clutch	1894	1955	0.02515363295334746	4	59	1	ns	p	=	1
red-backed shrike	Clutch	1894	1956	0.01525978376323727	4	40	1	ns	p	=	1
red-backed shrike	Clutch	1894	1957	7.565776478255981e-4	4	22	1	ns	p	=	1
red-backed shrike	Clutch	1894	1959	0.043184292371607924	4	29	1	ns	p	=	1
red-backed shrike	Clutch	1894	1960	0.02901260903659845	4	12	1	ns	p	=	1
red-backed shrike	Clutch	1894	1961	7.565776478255981e-4	4	22	1	ns	p	=	1
red-backed shrike	Clutch	1894	1962	0.007072894504720739	4	21	1	ns	p	=	1
red-backed shrike	Clutch	1894	1964	2.513027686339982e-4	4	61	0.3834880249354813	ns	p	=	0.383
red-backed shrike	Clutch	1894	1966	1	4	5	1	ns	p	=	1
red-backed shrike	Clutch	1894	1967	1	4	6	1	ns	p	=	1
red-backed shrike	Clutch	1894	1968	0.002830063913057731	4	11	1	ns	p	=	1
red-backed shrike	Clutch	1894	1969	1	4	5	1	ns	p	=	1
red-backed shrike	Clutch	1894	1972	1	4	12	1	ns	p	=	1
red-backed shrike	Clutch	1894	1973	1	4	6	1	ns	p	=	1
red-backed shrike	Clutch	1897	1898	0.036166753635216244	18	16	1	ns	p	=	1
red-backed shrike	Clutch	1897	1902	0.02222102727578156	18	3	1	ns	p	=	1
red-backed shrike	Clutch	1897	1906	0.874742403342255	18	5	1	ns	p	=	1
red-backed shrike	Clutch	1897	1909	0.16876689980973142	18	4	1	ns	p	=	1
red-backed shrike	Clutch	1897	1911	0.010749045566483182	18	6	1	ns	p	=	1
red-backed shrike	Clutch	1897	1913	0.874742403342255	18	5	1	ns	p	=	1
red-backed shrike	Clutch	1897	1915	1.0574473622051436e-4	18	7	0.16675944901975115	ns	p	=	0.167
red-backed shrike	Clutch	1897	1917	1.0574473622051436e-4	18	7	0.16675944901975115	ns	p	=	0.167
red-backed shrike	Clutch	1897	1918	0.874742403342255	18	5	1	ns	p	=	1
red-backed shrike	Clutch	1897	1919	0.010749045566483182	18	6	1	ns	p	=	1
red-backed shrike	Clutch	1897	1920	0.874742403342255	18	5	1	ns	p	=	1
red-backed shrike	Clutch	1897	1921	0.483845704197586	18	9	1	ns	p	=	1
red-backed shrike	Clutch	1897	1922	0.22136551702166002	18	13	1	ns	p	=	1
red-backed shrike	Clutch	1897	1924	0.02222102727578156	18	3	1	ns	p	=	1
red-backed shrike	Clutch	1897	1926	4.777102419981802e-5	18	18	0.07648140974390864	ns	p	=	0.0765
red-backed shrike	Clutch	1897	1928	0.874742403342255	18	5	1	ns	p	=	1
red-backed shrike	Clutch	1897	1929	0.9469888468155248	18	12	1	ns	p	=	1
red-backed shrike	Clutch	1897	1930	0.010749045566483182	18	6	1	ns	p	=	1
red-backed shrike	Clutch	1897	1934	1.008144201634405e-5	18	20	0.016795682399229187	*	p	=	0.0168	(*)
red-backed shrike	Clutch	1897	1935	4.345066287650441e-7	18	31	7.595175870812971e-4	***	p	=	0.00076	(***)
red-backed shrike	Clutch	1897	1936	0.08957620533125198	18	48	1	ns	p	=	1
red-backed shrike	Clutch	1897	1937	3.757698515578803e-4	18	36	0.5610243883759153	ns	p	=	0.561
red-backed shrike	Clutch	1897	1938	0.4550870527076666	18	61	1	ns	p	=	1
red-backed shrike	Clutch	1897	1939	0.10005835039227257	18	58	1	ns	p	=	1
red-backed shrike	Clutch	1897	1940	0.010708127185542848	18	34	1	ns	p	=	1
red-backed shrike	Clutch	1897	1941	0.0022701414431424705	18	14	1	ns	p	=	1
red-backed shrike	Clutch	1897	1942	0.7685700522735717	18	41	1	ns	p	=	1
red-backed shrike	Clutch	1897	1943	0.0011004390436445911	18	23	1	ns	p	=	1
red-backed shrike	Clutch	1897	1944	0.02222102727578156	18	3	1	ns	p	=	1
red-backed shrike	Clutch	1897	1945	0.11895412182953642	18	12	1	ns	p	=	1
red-backed shrike	Clutch	1897	1946	0.874742403342255	18	5	1	ns	p	=	1
red-backed shrike	Clutch	1897	1947	4.101496270815768e-5	18	13	0.0659110450720094	ns	p	=	0.0659
red-backed shrike	Clutch	1897	1948	2.469133681993898e-4	18	24	0.3772836266086676	ns	p	=	0.377
red-backed shrike	Clutch	1897	1949	5.944600394682986e-4	18	12	0.863750437347438	ns	p	=	0.864
red-backed shrike	Clutch	1897	1950	0.3222518237885429	18	10	1	ns	p	=	1
red-backed shrike	Clutch	1897	1951	0.0817866933972163	18	31	1	ns	p	=	1
red-backed shrike	Clutch	1897	1952	0.027018860833908913	18	46	1	ns	p	=	1
red-backed shrike	Clutch	1897	1953	0.07024925428925144	18	32	1	ns	p	=	1
red-backed shrike	Clutch	1897	1954	0.029267738684851528	18	44	1	ns	p	=	1
red-backed shrike	Clutch	1897	1955	0.20668771304393224	18	59	1	ns	p	=	1
red-backed shrike	Clutch	1897	1956	0.2507708075952153	18	40	1	ns	p	=	1
red-backed shrike	Clutch	1897	1957	0.02452050097339751	18	22	1	ns	p	=	1
red-backed shrike	Clutch	1897	1959	0.5475181830133096	18	29	1	ns	p	=	1
red-backed shrike	Clutch	1897	1960	0.569222769768856	18	12	1	ns	p	=	1
red-backed shrike	Clutch	1897	1961	0.02452050097339751	18	22	1	ns	p	=	1
red-backed shrike	Clutch	1897	1962	0.08090308051748846	18	21	1	ns	p	=	1
red-backed shrike	Clutch	1897	1964	0.001109512752571892	18	61	1	ns	p	=	1
red-backed shrike	Clutch	1897	1966	0.874742403342255	18	5	1	ns	p	=	1
red-backed shrike	Clutch	1897	1967	0.010749045566483182	18	6	1	ns	p	=	1
red-backed shrike	Clutch	1897	1968	0.06951238995649017	18	11	1	ns	p	=	1
red-backed shrike	Clutch	1897	1969	0.874742403342255	18	5	1	ns	p	=	1
red-backed shrike	Clutch	1897	1972	5.944600394682986e-4	18	12	0.863750437347438	ns	p	=	0.864
red-backed shrike	Clutch	1897	1973	0.010749045566483182	18	6	1	ns	p	=	1
red-backed shrike	Clutch	1898	1902	0.0022074286281798484	16	3	1	ns	p	=	1
red-backed shrike	Clutch	1898	1906	0.07090482557629343	16	5	1	ns	p	=	1
red-backed shrike	Clutch	1898	1909	0.008957818752677931	16	4	1	ns	p	=	1
red-backed shrike	Clutch	1898	1911	0.20488515797475482	16	6	1	ns	p	=	1
red-backed shrike	Clutch	1898	1913	0.07090482557629343	16	5	1	ns	p	=	1
red-backed shrike	Clutch	1898	1915	4.50431120574261e-5	16	7	0.07224915174011146	ns	p	=	0.0722
red-backed shrike	Clutch	1898	1917	4.50431120574261e-5	16	7	0.07224915174011146	ns	p	=	0.0722
red-backed shrike	Clutch	1898	1918	0.07090482557629343	16	5	1	ns	p	=	1
red-backed shrike	Clutch	1898	1919	0.20488515797475482	16	6	1	ns	p	=	1
red-backed shrike	Clutch	1898	1920	0.07090482557629343	16	5	1	ns	p	=	1
red-backed shrike	Clutch	1898	1921	0.007558601309189202	16	9	1	ns	p	=	1
red-backed shrike	Clutch	1898	1922	0.0013611326286571484	16	13	1	ns	p	=	1
red-backed shrike	Clutch	1898	1924	0.0022074286281798484	16	3	1	ns	p	=	1
red-backed shrike	Clutch	1898	1926	0.02823837739675465	16	18	1	ns	p	=	1
red-backed shrike	Clutch	1898	1928	0.07090482557629343	16	5	1	ns	p	=	1
red-backed shrike	Clutch	1898	1929	0.13016254125273624	16	12	1	ns	p	=	1
red-backed shrike	Clutch	1898	1930	0.20488515797475482	16	6	1	ns	p	=	1
red-backed shrike	Clutch	1898	1934	0.0013680487350993796	16	20	1	ns	p	=	1
red-backed shrike	Clutch	1898	1935	1.4383518774118749e-4	16	31	0.22323221137432298	ns	p	=	0.223
red-backed shrike	Clutch	1898	1936	0.672475910120621	16	48	1	ns	p	=	1
red-backed shrike	Clutch	1898	1937	0.22927029762194623	16	36	1	ns	p	=	1
red-backed shrike	Clutch	1898	1938	0.15158954252538553	16	61	1	ns	p	=	1
red-backed shrike	Clutch	1898	1939	0.25259991805079557	16	58	1	ns	p	=	1
red-backed shrike	Clutch	1898	1940	0.6018445308060165	16	34	1	ns	p	=	1
red-backed shrike	Clutch	1898	1941	3.204104361860856e-5	16	14	0.05171424440043422	ns	p	=	0.0517
red-backed shrike	Clutch	1898	1942	0.043701058057523175	16	41	1	ns	p	=	1
red-backed shrike	Clutch	1898	1943	0.5477545569910749	16	23	1	ns	p	=	1
red-backed shrike	Clutch	1898	1944	0.0022074286281798484	16	3	1	ns	p	=	1
red-backed shrike	Clutch	1898	1945	9.080376455936963e-4	16	12	1	ns	p	=	1
red-backed shrike	Clutch	1898	1946	0.07090482557629343	16	5	1	ns	p	=	1
red-backed shrike	Clutch	1898	1947	6.051939657140022e-4	16	13	0.8781364442510172	ns	p	=	0.878
red-backed shrike	Clutch	1898	1948	0.06224639911778331	16	24	1	ns	p	=	1
red-backed shrike	Clutch	1898	1949	0.0720433562658525	16	12	1	ns	p	=	1
red-backed shrike	Clutch	1898	1950	0.448673100555215	16	10	1	ns	p	=	1
red-backed shrike	Clutch	1898	1951	0.43088763495263055	16	31	1	ns	p	=	1
red-backed shrike	Clutch	1898	1952	0.38402615293718884	16	46	1	ns	p	=	1
red-backed shrike	Clutch	1898	1953	0.17541032441348317	16	32	1	ns	p	=	1
red-backed shrike	Clutch	1898	1954	0.6271586066940105	16	44	1	ns	p	=	1
red-backed shrike	Clutch	1898	1955	0.15102709065699058	16	59	1	ns	p	=	1
red-backed shrike	Clutch	1898	1956	0.12990132274811472	16	40	1	ns	p	=	1
red-backed shrike	Clutch	1898	1957	0.5915013775046957	16	22	1	ns	p	=	1
red-backed shrike	Clutch	1898	1959	0.07397461720057329	16	29	1	ns	p	=	1
red-backed shrike	Clutch	1898	1960	0.005839093452216265	16	12	1	ns	p	=	1
red-backed shrike	Clutch	1898	1961	0.5915013775046957	16	22	1	ns	p	=	1
red-backed shrike	Clutch	1898	1962	0.47958468474732935	16	21	1	ns	p	=	1
red-backed shrike	Clutch	1898	1964	1	16	61	1	ns	p	=	1
red-backed shrike	Clutch	1898	1966	0.07090482557629343	16	5	1	ns	p	=	1
red-backed shrike	Clutch	1898	1967	0.20488515797475482	16	6	1	ns	p	=	1
red-backed shrike	Clutch	1898	1968	0.6570987566927232	16	11	1	ns	p	=	1
red-backed shrike	Clutch	1898	1969	0.07090482557629343	16	5	1	ns	p	=	1
red-backed shrike	Clutch	1898	1972	0.0720433562658525	16	12	1	ns	p	=	1
red-backed shrike	Clutch	1898	1973	0.20488515797475482	16	6	1	ns	p	=	1
red-backed shrike	Clutch	1902	1906	1	3	5	1	ns	p	=	1
red-backed shrike	Clutch	1902	1909	1	3	4	1	ns	p	=	1
red-backed shrike	Clutch	1902	1911	1	3	6	1	ns	p	=	1
red-backed shrike	Clutch	1902	1913	1	3	5	1	ns	p	=	1
red-backed shrike	Clutch	1902	1915	1	3	7	1	ns	p	=	1
red-backed shrike	Clutch	1902	1917	1	3	7	1	ns	p	=	1
red-backed shrike	Clutch	1902	1918	1	3	5	1	ns	p	=	1
red-backed shrike	Clutch	1902	1919	1	3	6	1	ns	p	=	1
red-backed shrike	Clutch	1902	1920	1	3	5	1	ns	p	=	1
red-backed shrike	Clutch	1902	1921	0.010445360817126784	3	9	1	ns	p	=	1
red-backed shrike	Clutch	1902	1922	0.005319117553367126	3	13	1	ns	p	=	1
red-backed shrike	Clutch	1902	1924	1	3	3	1	ns	p	=	1
red-backed shrike	Clutch	1902	1926	1	3	18	1	ns	p	=	1
red-backed shrike	Clutch	1902	1928	1	3	5	1	ns	p	=	1
red-backed shrike	Clutch	1902	1929	0.0819738048687236	3	12	1	ns	p	=	1
red-backed shrike	Clutch	1902	1930	1	3	6	1	ns	p	=	1
red-backed shrike	Clutch	1902	1934	0.0024549282838160174	3	20	1	ns	p	=	1
red-backed shrike	Clutch	1902	1935	0.0018545094467724342	3	31	1	ns	p	=	1
red-backed shrike	Clutch	1902	1936	0.013714674097992225	3	48	1	ns	p	=	1
red-backed shrike	Clutch	1902	1937	0.0023870228261988102	3	36	1	ns	p	=	1
red-backed shrike	Clutch	1902	1938	0.017075463781434323	3	61	1	ns	p	=	1
red-backed shrike	Clutch	1902	1939	0.0070865737917045635	3	58	1	ns	p	=	1
red-backed shrike	Clutch	1902	1940	0.0016581691021846183	3	34	1	ns	p	=	1
red-backed shrike	Clutch	1902	1941	0.2692600342671658	3	14	1	ns	p	=	1
red-backed shrike	Clutch	1902	1942	0.010778456909114605	3	41	1	ns	p	=	1
red-backed shrike	Clutch	1902	1943	7.863652417891379e-4	3	23	1	ns	p	=	1
red-backed shrike	Clutch	1902	1944	1	3	3	1	ns	p	=	1
red-backed shrike	Clutch	1902	1945	0.045957133334463204	3	12	1	ns	p	=	1
red-backed shrike	Clutch	1902	1946	1	3	5	1	ns	p	=	1
red-backed shrike	Clutch	1902	1947	0.005853028876222981	3	13	1	ns	p	=	1
red-backed shrike	Clutch	1902	1948	0.003660536251967184	3	24	1	ns	p	=	1
red-backed shrike	Clutch	1902	1949	1	3	12	1	ns	p	=	1
red-backed shrike	Clutch	1902	1950	0.008421434948084365	3	10	1	ns	p	=	1
red-backed shrike	Clutch	1902	1951	0.005276745374232365	3	31	1	ns	p	=	1
red-backed shrike	Clutch	1902	1952	0.0038776151103157874	3	46	1	ns	p	=	1
red-backed shrike	Clutch	1902	1953	0.0014560901197136977	3	32	1	ns	p	=	1
red-backed shrike	Clutch	1902	1954	0.005279711341303742	3	44	1	ns	p	=	1
red-backed shrike	Clutch	1902	1955	0.003221383054691015	3	59	1	ns	p	=	1
red-backed shrike	Clutch	1902	1956	0.002677205276708883	3	40	1	ns	p	=	1
red-backed shrike	Clutch	1902	1957	0.002769888129126102	3	22	1	ns	p	=	1
red-backed shrike	Clutch	1902	1959	0.003224154654783398	3	29	1	ns	p	=	1
red-backed shrike	Clutch	1902	1960	0.04669910587201772	3	12	1	ns	p	=	1
red-backed shrike	Clutch	1902	1961	0.002769888129126102	3	22	1	ns	p	=	1
red-backed shrike	Clutch	1902	1962	0.003541246357762729	3	21	1	ns	p	=	1
red-backed shrike	Clutch	1902	1964	5.731840321229795e-4	3	61	0.8345559507710582	ns	p	=	0.835
red-backed shrike	Clutch	1902	1966	1	3	5	1	ns	p	=	1
red-backed shrike	Clutch	1902	1967	1	3	6	1	ns	p	=	1
red-backed shrike	Clutch	1902	1968	0.007577509934283887	3	11	1	ns	p	=	1
red-backed shrike	Clutch	1902	1969	1	3	5	1	ns	p	=	1
red-backed shrike	Clutch	1902	1972	1	3	12	1	ns	p	=	1
red-backed shrike	Clutch	1902	1973	1	3	6	1	ns	p	=	1
red-backed shrike	Clutch	1906	1909	1	5	4	1	ns	p	=	1
red-backed shrike	Clutch	1906	1911	1	5	6	1	ns	p	=	1
red-backed shrike	Clutch	1906	1913	1	5	5	1	ns	p	=	1
red-backed shrike	Clutch	1906	1915	1	5	7	1	ns	p	=	1
red-backed shrike	Clutch	1906	1917	1	5	7	1	ns	p	=	1
red-backed shrike	Clutch	1906	1918	1	5	5	1	ns	p	=	1
red-backed shrike	Clutch	1906	1919	1	5	6	1	ns	p	=	1
red-backed shrike	Clutch	1906	1920	1	5	5	1	ns	p	=	1
red-backed shrike	Clutch	1906	1921	0.10637794978404534	5	9	1	ns	p	=	1
red-backed shrike	Clutch	1906	1922	0.02575339765888321	5	13	1	ns	p	=	1
red-backed shrike	Clutch	1906	1924	1	5	3	1	ns	p	=	1
red-backed shrike	Clutch	1906	1926	1	5	18	1	ns	p	=	1
red-backed shrike	Clutch	1906	1928	1	5	5	1	ns	p	=	1
red-backed shrike	Clutch	1906	1929	1	5	12	1	ns	p	=	1
red-backed shrike	Clutch	1906	1930	1	5	6	1	ns	p	=	1
red-backed shrike	Clutch	1906	1934	2.2468448668321947e-4	5	20	0.34556474051879155	ns	p	=	0.346
red-backed shrike	Clutch	1906	1935	1.1469748746804059e-4	5	31	0.1803044502997598	ns	p	=	0.18
red-backed shrike	Clutch	1906	1936	0.27514671753548753	5	48	1	ns	p	=	1
red-backed shrike	Clutch	1906	1937	0.005235994841764809	5	36	1	ns	p	=	1
red-backed shrike	Clutch	1906	1938	0.716975908041715	5	61	1	ns	p	=	1
red-backed shrike	Clutch	1906	1939	0.19403987416342058	5	58	1	ns	p	=	1
red-backed shrike	Clutch	1906	1940	0.022617483727213932	5	34	1	ns	p	=	1
red-backed shrike	Clutch	1906	1941	0.003381104449283811	5	14	1	ns	p	=	1
red-backed shrike	Clutch	1906	1942	1	5	41	1	ns	p	=	1
red-backed shrike	Clutch	1906	1943	0.0013076193710564454	5	23	1	ns	p	=	1
red-backed shrike	Clutch	1906	1944	1	5	3	1	ns	p	=	1
red-backed shrike	Clutch	1906	1945	0.04254353174271092	5	12	1	ns	p	=	1
red-backed shrike	Clutch	1906	1946	1	5	5	1	ns	p	=	1
red-backed shrike	Clutch	1906	1947	8.018226046505578e-4	5	13	1	ns	p	=	1
red-backed shrike	Clutch	1906	1948	0.003723315104765778	5	24	1	ns	p	=	1
red-backed shrike	Clutch	1906	1949	1	5	12	1	ns	p	=	1
red-backed shrike	Clutch	1906	1950	0.5577377267622736	5	10	1	ns	p	=	1
red-backed shrike	Clutch	1906	1951	0.1386176074801415	5	31	1	ns	p	=	1
red-backed shrike	Clutch	1906	1952	0.05036058260798606	5	46	1	ns	p	=	1
red-backed shrike	Clutch	1906	1953	0.10614155309421311	5	32	1	ns	p	=	1
red-backed shrike	Clutch	1906	1954	0.04904541475481755	5	44	1	ns	p	=	1
red-backed shrike	Clutch	1906	1955	0.46862035947930414	5	59	1	ns	p	=	1
red-backed shrike	Clutch	1906	1956	0.5767725088599241	5	40	1	ns	p	=	1
red-backed shrike	Clutch	1906	1957	0.032517386668595584	5	22	1	ns	p	=	1
red-backed shrike	Clutch	1906	1959	1	5	29	1	ns	p	=	1
red-backed shrike	Clutch	1906	1960	0.39614390915207404	5	12	1	ns	p	=	1
red-backed shrike	Clutch	1906	1961	0.032517386668595584	5	22	1	ns	p	=	1
red-backed shrike	Clutch	1906	1962	0.16689037313574262	5	21	1	ns	p	=	1
red-backed shrike	Clutch	1906	1964	0.006742147273154815	5	61	1	ns	p	=	1
red-backed shrike	Clutch	1906	1966	1	5	5	1	ns	p	=	1
red-backed shrike	Clutch	1906	1967	1	5	6	1	ns	p	=	1
red-backed shrike	Clutch	1906	1968	0.05056187540177509	5	11	1	ns	p	=	1
red-backed shrike	Clutch	1906	1969	1	5	5	1	ns	p	=	1
red-backed shrike	Clutch	1906	1972	1	5	12	1	ns	p	=	1
red-backed shrike	Clutch	1906	1973	1	5	6	1	ns	p	=	1
red-backed shrike	Clutch	1909	1911	1	4	6	1	ns	p	=	1
red-backed shrike	Clutch	1909	1913	1	4	5	1	ns	p	=	1
red-backed shrike	Clutch	1909	1915	1	4	7	1	ns	p	=	1
red-backed shrike	Clutch	1909	1917	1	4	7	1	ns	p	=	1
red-backed shrike	Clutch	1909	1918	1	4	5	1	ns	p	=	1
red-backed shrike	Clutch	1909	1919	1	4	6	1	ns	p	=	1
red-backed shrike	Clutch	1909	1920	1	4	5	1	ns	p	=	1
red-backed shrike	Clutch	1909	1921	0.08283742515880632	4	9	1	ns	p	=	1
red-backed shrike	Clutch	1909	1922	0.1736343578061449	4	13	1	ns	p	=	1
red-backed shrike	Clutch	1909	1924	1	4	3	1	ns	p	=	1
red-backed shrike	Clutch	1909	1926	1	4	18	1	ns	p	=	1
red-backed shrike	Clutch	1909	1928	1	4	5	1	ns	p	=	1
red-backed shrike	Clutch	1909	1929	0.3162326872657069	4	12	1	ns	p	=	1
red-backed shrike	Clutch	1909	1930	1	4	6	1	ns	p	=	1
red-backed shrike	Clutch	1909	1934	6.906861539632819e-4	4	20	0.994588061707126	ns	p	=	0.995
red-backed shrike	Clutch	1909	1935	4.3156870006622565e-4	4	31	0.6417426569984775	ns	p	=	0.642
red-backed shrike	Clutch	1909	1936	0.023693211054808566	4	48	1	ns	p	=	1
red-backed shrike	Clutch	1909	1937	5.540454083310212e-4	4	36	0.8127846140216081	ns	p	=	0.813
red-backed shrike	Clutch	1909	1938	0.1071521217649114	4	61	1	ns	p	=	1
red-backed shrike	Clutch	1909	1939	0.009605799558030039	4	58	1	ns	p	=	1
red-backed shrike	Clutch	1909	1940	3.6938942636062115e-4	4	34	0.5526065818354893	ns	p	=	0.553
red-backed shrike	Clutch	1909	1941	0.06393908930754386	4	14	1	ns	p	=	1
red-backed shrike	Clutch	1909	1942	0.15617766347765505	4	41	1	ns	p	=	1
red-backed shrike	Clutch	1909	1943	1.9536008929218115e-4	4	23	0.3012452576885433	ns	p	=	0.301
red-backed shrike	Clutch	1909	1944	1	4	3	1	ns	p	=	1
red-backed shrike	Clutch	1909	1945	0.6435255453917117	4	12	1	ns	p	=	1
red-backed shrike	Clutch	1909	1946	1	4	5	1	ns	p	=	1
red-backed shrike	Clutch	1909	1947	0.0020389381658840076	4	13	1	ns	p	=	1
red-backed shrike	Clutch	1909	1948	0.0010000221621807867	4	24	1	ns	p	=	1
red-backed shrike	Clutch	1909	1949	1	4	12	1	ns	p	=	1
red-backed shrike	Clutch	1909	1950	0.05841684767279021	4	10	1	ns	p	=	1
red-backed shrike	Clutch	1909	1951	0.017854858062910886	4	31	1	ns	p	=	1
red-backed shrike	Clutch	1909	1952	0.0010122336951207177	4	46	1	ns	p	=	1
red-backed shrike	Clutch	1909	1953	3.249643244387023e-4	4	32	0.48842137963136956	ns	p	=	0.488
red-backed shrike	Clutch	1909	1954	0.010387342186841222	4	44	1	ns	p	=	1
red-backed shrike	Clutch	1909	1955	0.02515363295334746	4	59	1	ns	p	=	1
red-backed shrike	Clutch	1909	1956	0.01525978376323727	4	40	1	ns	p	=	1
red-backed shrike	Clutch	1909	1957	7.565776478255981e-4	4	22	1	ns	p	=	1
red-backed shrike	Clutch	1909	1959	0.043184292371607924	4	29	1	ns	p	=	1
red-backed shrike	Clutch	1909	1960	0.02901260903659845	4	12	1	ns	p	=	1
red-backed shrike	Clutch	1909	1961	7.565776478255981e-4	4	22	1	ns	p	=	1
red-backed shrike	Clutch	1909	1962	0.007072894504720739	4	21	1	ns	p	=	1
red-backed shrike	Clutch	1909	1964	2.513027686339982e-4	4	61	0.3834880249354813	ns	p	=	0.383
red-backed shrike	Clutch	1909	1966	1	4	5	1	ns	p	=	1
red-backed shrike	Clutch	1909	1967	1	4	6	1	ns	p	=	1
red-backed shrike	Clutch	1909	1968	0.002830063913057731	4	11	1	ns	p	=	1
red-backed shrike	Clutch	1909	1969	1	4	5	1	ns	p	=	1
red-backed shrike	Clutch	1909	1972	1	4	12	1	ns	p	=	1
red-backed shrike	Clutch	1909	1973	1	4	6	1	ns	p	=	1
red-backed shrike	Clutch	1911	1913	1	6	5	1	ns	p	=	1
red-backed shrike	Clutch	1911	1915	1	6	7	1	ns	p	=	1
red-backed shrike	Clutch	1911	1917	1	6	7	1	ns	p	=	1
red-backed shrike	Clutch	1911	1918	1	6	5	1	ns	p	=	1
red-backed shrike	Clutch	1911	1919	1	6	6	1	ns	p	=	1
red-backed shrike	Clutch	1911	1920	1	6	5	1	ns	p	=	1
red-backed shrike	Clutch	1911	1921	8.944476186250666e-4	6	9	1	ns	p	=	1
red-backed shrike	Clutch	1911	1922	3.139616108183681e-4	6	13	0.4740820323357358	ns	p	=	0.474
red-backed shrike	Clutch	1911	1924	1	6	3	1	ns	p	=	1
red-backed shrike	Clutch	1911	1926	1	6	18	1	ns	p	=	1
red-backed shrike	Clutch	1911	1928	1	6	5	1	ns	p	=	1
red-backed shrike	Clutch	1911	1929	0.04904834150171628	6	12	1	ns	p	=	1
red-backed shrike	Clutch	1911	1930	1	6	6	1	ns	p	=	1
red-backed shrike	Clutch	1911	1934	0.10465420557282559	6	20	1	ns	p	=	1
red-backed shrike	Clutch	1911	1935	0.0418600575000127	6	31	1	ns	p	=	1
red-backed shrike	Clutch	1911	1936	0.1939027116427819	6	48	1	ns	p	=	1
red-backed shrike	Clutch	1911	1937	0.7279449328596803	6	36	1	ns	p	=	1
red-backed shrike	Clutch	1911	1938	0.057060567501438765	6	61	1	ns	p	=	1
red-backed shrike	Clutch	1911	1939	0.037200110101936655	6	58	1	ns	p	=	1
red-backed shrike	Clutch	1911	1940	0.04448237874303686	6	34	1	ns	p	=	1
red-backed shrike	Clutch	1911	1941	6.174043804648085e-4	6	14	0.8952363516739724	ns	p	=	0.895
red-backed shrike	Clutch	1911	1942	0.017676857697708135	6	41	1	ns	p	=	1
red-backed shrike	Clutch	1911	1943	0.2330776684294451	6	23	1	ns	p	=	1
red-backed shrike	Clutch	1911	1944	1	6	3	1	ns	p	=	1
red-backed shrike	Clutch	1911	1945	5.606283539695928e-4	6	12	0.8207599102114838	ns	p	=	0.821
red-backed shrike	Clutch	1911	1946	1	6	5	1	ns	p	=	1
red-backed shrike	Clutch	1911	1947	0.03163567500820534	6	13	1	ns	p	=	1
red-backed shrike	Clutch	1911	1948	0.7448052194007644	6	24	1	ns	p	=	1
red-backed shrike	Clutch	1911	1949	1	6	12	1	ns	p	=	1
red-backed shrike	Clutch	1911	1950	0.09693818842839906	6	10	1	ns	p	=	1
red-backed shrike	Clutch	1911	1951	0.07776511667532865	6	31	1	ns	p	=	1
red-backed shrike	Clutch	1911	1952	0.03043570554957139	6	46	1	ns	p	=	1
red-backed shrike	Clutch	1911	1953	0.005900646256403496	6	32	1	ns	p	=	1
red-backed shrike	Clutch	1911	1954	0.11714026015408105	6	44	1	ns	p	=	1
red-backed shrike	Clutch	1911	1955	0.029558837794375164	6	59	1	ns	p	=	1
red-backed shrike	Clutch	1911	1956	0.019053007387338033	6	40	1	ns	p	=	1
red-backed shrike	Clutch	1911	1957	0.04671339057836323	6	22	1	ns	p	=	1
red-backed shrike	Clutch	1911	1959	0.014737257689556265	6	29	1	ns	p	=	1
red-backed shrike	Clutch	1911	1960	1.8792955501136094e-4	6	12	0.29072702160257535	ns	p	=	0.291
red-backed shrike	Clutch	1911	1961	0.04671339057836323	6	22	1	ns	p	=	1
red-backed shrike	Clutch	1911	1962	0.06376792380305372	6	21	1	ns	p	=	1
red-backed shrike	Clutch	1911	1964	0.11540887285301674	6	61	1	ns	p	=	1
red-backed shrike	Clutch	1911	1966	1	6	5	1	ns	p	=	1
red-backed shrike	Clutch	1911	1967	1	6	6	1	ns	p	=	1
red-backed shrike	Clutch	1911	1968	0.06527631942881316	6	11	1	ns	p	=	1
red-backed shrike	Clutch	1911	1969	1	6	5	1	ns	p	=	1
red-backed shrike	Clutch	1911	1972	1	6	12	1	ns	p	=	1
red-backed shrike	Clutch	1911	1973	1	6	6	1	ns	p	=	1
red-backed shrike	Clutch	1913	1915	1	5	7	1	ns	p	=	1
red-backed shrike	Clutch	1913	1917	1	5	7	1	ns	p	=	1
red-backed shrike	Clutch	1913	1918	1	5	5	1	ns	p	=	1
red-backed shrike	Clutch	1913	1919	1	5	6	1	ns	p	=	1
red-backed shrike	Clutch	1913	1920	1	5	5	1	ns	p	=	1
red-backed shrike	Clutch	1913	1921	0.10637794978404534	5	9	1	ns	p	=	1
red-backed shrike	Clutch	1913	1922	0.02575339765888321	5	13	1	ns	p	=	1
red-backed shrike	Clutch	1913	1924	1	5	3	1	ns	p	=	1
red-backed shrike	Clutch	1913	1926	1	5	18	1	ns	p	=	1
red-backed shrike	Clutch	1913	1928	1	5	5	1	ns	p	=	1
red-backed shrike	Clutch	1913	1929	1	5	12	1	ns	p	=	1
red-backed shrike	Clutch	1913	1930	1	5	6	1	ns	p	=	1
red-backed shrike	Clutch	1913	1934	2.2468448668321947e-4	5	20	0.34556474051879155	ns	p	=	0.346
red-backed shrike	Clutch	1913	1935	1.1469748746804059e-4	5	31	0.1803044502997598	ns	p	=	0.18
red-backed shrike	Clutch	1913	1936	0.27514671753548753	5	48	1	ns	p	=	1
red-backed shrike	Clutch	1913	1937	0.005235994841764809	5	36	1	ns	p	=	1
red-backed shrike	Clutch	1913	1938	0.716975908041715	5	61	1	ns	p	=	1
red-backed shrike	Clutch	1913	1939	0.19403987416342058	5	58	1	ns	p	=	1
red-backed shrike	Clutch	1913	1940	0.022617483727213932	5	34	1	ns	p	=	1
red-backed shrike	Clutch	1913	1941	0.003381104449283811	5	14	1	ns	p	=	1
red-backed shrike	Clutch	1913	1942	1	5	41	1	ns	p	=	1
red-backed shrike	Clutch	1913	1943	0.0013076193710564454	5	23	1	ns	p	=	1
red-backed shrike	Clutch	1913	1944	1	5	3	1	ns	p	=	1
red-backed shrike	Clutch	1913	1945	0.04254353174271092	5	12	1	ns	p	=	1
red-backed shrike	Clutch	1913	1946	1	5	5	1	ns	p	=	1
red-backed shrike	Clutch	1913	1947	8.018226046505578e-4	5	13	1	ns	p	=	1
red-backed shrike	Clutch	1913	1948	0.003723315104765778	5	24	1	ns	p	=	1
red-backed shrike	Clutch	1913	1949	1	5	12	1	ns	p	=	1
red-backed shrike	Clutch	1913	1950	0.5577377267622736	5	10	1	ns	p	=	1
red-backed shrike	Clutch	1913	1951	0.1386176074801415	5	31	1	ns	p	=	1
red-backed shrike	Clutch	1913	1952	0.05036058260798606	5	46	1	ns	p	=	1
red-backed shrike	Clutch	1913	1953	0.10614155309421311	5	32	1	ns	p	=	1
red-backed shrike	Clutch	1913	1954	0.04904541475481755	5	44	1	ns	p	=	1
red-backed shrike	Clutch	1913	1955	0.46862035947930414	5	59	1	ns	p	=	1
red-backed shrike	Clutch	1913	1956	0.5767725088599241	5	40	1	ns	p	=	1
red-backed shrike	Clutch	1913	1957	0.032517386668595584	5	22	1	ns	p	=	1
red-backed shrike	Clutch	1913	1959	1	5	29	1	ns	p	=	1
red-backed shrike	Clutch	1913	1960	0.39614390915207404	5	12	1	ns	p	=	1
red-backed shrike	Clutch	1913	1961	0.032517386668595584	5	22	1	ns	p	=	1
red-backed shrike	Clutch	1913	1962	0.16689037313574262	5	21	1	ns	p	=	1
red-backed shrike	Clutch	1913	1964	0.006742147273154815	5	61	1	ns	p	=	1
red-backed shrike	Clutch	1913	1966	1	5	5	1	ns	p	=	1
red-backed shrike	Clutch	1913	1967	1	5	6	1	ns	p	=	1
red-backed shrike	Clutch	1913	1968	0.05056187540177509	5	11	1	ns	p	=	1
red-backed shrike	Clutch	1913	1969	1	5	5	1	ns	p	=	1
red-backed shrike	Clutch	1913	1972	1	5	12	1	ns	p	=	1
red-backed shrike	Clutch	1913	1973	1	5	6	1	ns	p	=	1
red-backed shrike	Clutch	1915	1917	1	7	7	1	ns	p	=	1
red-backed shrike	Clutch	1915	1918	1	7	5	1	ns	p	=	1
red-backed shrike	Clutch	1915	1919	1	7	6	1	ns	p	=	1
red-backed shrike	Clutch	1915	1920	1	7	5	1	ns	p	=	1
red-backed shrike	Clutch	1915	1921	4.4658753363370577e-4	7	9	0.6613961373115183	ns	p	=	0.661
red-backed shrike	Clutch	1915	1922	1.4356534779316868e-4	7	13	0.22310055047058414	ns	p	=	0.223
red-backed shrike	Clutch	1915	1924	1	7	3	1	ns	p	=	1
red-backed shrike	Clutch	1915	1926	1	7	18	1	ns	p	=	1
red-backed shrike	Clutch	1915	1928	1	7	5	1	ns	p	=	1
red-backed shrike	Clutch	1915	1929	2.3721567309916455e-4	7	12	0.36293997984172177	ns	p	=	0.363
red-backed shrike	Clutch	1915	1930	1	7	6	1	ns	p	=	1
red-backed shrike	Clutch	1915	1934	0.004040984683985584	7	20	1	ns	p	=	1
red-backed shrike	Clutch	1915	1935	0.009914206885102842	7	31	1	ns	p	=	1
red-backed shrike	Clutch	1915	1936	1.8513670569990986e-4	7	48	0.28677675712916034	ns	p	=	0.287
red-backed shrike	Clutch	1915	1937	3.594511866424909e-4	7	36	0.5388173287770939	ns	p	=	0.539
red-backed shrike	Clutch	1915	1938	9.646298381026451e-5	7	61	0.15241151442021791	ns	p	=	0.152
red-backed shrike	Clutch	1915	1939	4.687370325937131e-6	7	58	0.007949780072789374	**	p	=	0.00795	(**)
red-backed shrike	Clutch	1915	1940	8.153080255819922e-6	7	34	0.013648256348242549	*	p	=	0.0136	(*)
red-backed shrike	Clutch	1915	1941	1.1391721431274073e-4	7	14	0.1793056953282539	ns	p	=	0.179
red-backed shrike	Clutch	1915	1942	1.4166936466108628e-5	7	41	0.023347111296147017	*	p	=	0.0233	(*)
red-backed shrike	Clutch	1915	1943	7.549841848181825e-6	7	23	0.01269883398864183	*	p	=	0.0127	(*)
red-backed shrike	Clutch	1915	1944	1	7	3	1	ns	p	=	1
red-backed shrike	Clutch	1915	1945	0.00025756631413042423	7	12	0.390985664849984	ns	p	=	0.391
red-backed shrike	Clutch	1915	1946	1	7	5	1	ns	p	=	1
red-backed shrike	Clutch	1915	1947	0.04094451535527568	7	13	1	ns	p	=	1
red-backed shrike	Clutch	1915	1948	0.0024490263014877657	7	24	1	ns	p	=	1
red-backed shrike	Clutch	1915	1949	1	7	12	1	ns	p	=	1
red-backed shrike	Clutch	1915	1950	3.2215379111059353e-4	7	10	0.48484145562144326	ns	p	=	0.485
red-backed shrike	Clutch	1915	1951	1.233373927242629e-5	7	31	0.020400004756593086	*	p	=	0.0204	(*)
red-backed shrike	Clutch	1915	1952	4.884742226041483e-6	7	46	0.008264983846462189	**	p	=	0.00826	(**)
red-backed shrike	Clutch	1915	1953	7.575703772301167e-6	7	32	0.01272718233746596	*	p	=	0.0127	(*)
red-backed shrike	Clutch	1915	1954	2.360534219070927e-6	7	44	0.004050676719925711	**	p	=	0.00405	(**)
red-backed shrike	Clutch	1915	1955	5.2575528736662625e-6	7	59	0.008885264356495984	**	p	=	0.00889	(**)
red-backed shrike	Clutch	1915	1956	1.3097046436906212e-5	7	40	0.021636320713769062	*	p	=	0.0216	(*)
red-backed shrike	Clutch	1915	1957	3.076880793441789e-5	7	22	0.04978393123788814	*	p	=	0.0498	(*)
red-backed shrike	Clutch	1915	1959	2.479040998254502e-5	7	29	0.0403092066316182	*	p	=	0.0403	(*)
red-backed shrike	Clutch	1915	1960	9.285348929965652e-5	7	12	0.14707992705065592	ns	p	=	0.147
red-backed shrike	Clutch	1915	1961	3.076880793441789e-5	7	22	0.04978393123788814	*	p	=	0.0498	(*)
red-backed shrike	Clutch	1915	1962	4.37587039601741e-5	7	21	0.0702764785600396	ns	p	=	0.0703
red-backed shrike	Clutch	1915	1964	7.219460896299613e-7	7	61	0.0012540203576872427	**	p	=	0.00125	(**)
red-backed shrike	Clutch	1915	1966	1	7	5	1	ns	p	=	1
red-backed shrike	Clutch	1915	1967	1	7	6	1	ns	p	=	1
red-backed shrike	Clutch	1915	1968	2.5480468209203056e-4	7	11	0.3880675308261625	ns	p	=	0.388
red-backed shrike	Clutch	1915	1969	1	7	5	1	ns	p	=	1
red-backed shrike	Clutch	1915	1972	1	7	12	1	ns	p	=	1
red-backed shrike	Clutch	1915	1973	1	7	6	1	ns	p	=	1
red-backed shrike	Clutch	1917	1918	1	7	5	1	ns	p	=	1
red-backed shrike	Clutch	1917	1919	1	7	6	1	ns	p	=	1
red-backed shrike	Clutch	1917	1920	1	7	5	1	ns	p	=	1
red-backed shrike	Clutch	1917	1921	4.4658753363370577e-4	7	9	0.6613961373115183	ns	p	=	0.661
red-backed shrike	Clutch	1917	1922	1.4356534779316868e-4	7	13	0.22310055047058414	ns	p	=	0.223
red-backed shrike	Clutch	1917	1924	1	7	3	1	ns	p	=	1
red-backed shrike	Clutch	1917	1926	1	7	18	1	ns	p	=	1
red-backed shrike	Clutch	1917	1928	1	7	5	1	ns	p	=	1
red-backed shrike	Clutch	1917	1929	2.3721567309916455e-4	7	12	0.36293997984172177	ns	p	=	0.363
red-backed shrike	Clutch	1917	1930	1	7	6	1	ns	p	=	1
red-backed shrike	Clutch	1917	1934	0.004040984683985584	7	20	1	ns	p	=	1
red-backed shrike	Clutch	1917	1935	0.009914206885102842	7	31	1	ns	p	=	1
red-backed shrike	Clutch	1917	1936	1.8513670569990986e-4	7	48	0.28677675712916034	ns	p	=	0.287
red-backed shrike	Clutch	1917	1937	3.594511866424909e-4	7	36	0.5388173287770939	ns	p	=	0.539
red-backed shrike	Clutch	1917	1938	9.646298381026451e-5	7	61	0.15241151442021791	ns	p	=	0.152
red-backed shrike	Clutch	1917	1939	4.687370325937131e-6	7	58	0.007949780072789374	**	p	=	0.00795	(**)
red-backed shrike	Clutch	1917	1940	8.153080255819922e-6	7	34	0.013648256348242549	*	p	=	0.0136	(*)
red-backed shrike	Clutch	1917	1941	1.1391721431274073e-4	7	14	0.1793056953282539	ns	p	=	0.179
red-backed shrike	Clutch	1917	1942	1.4166936466108628e-5	7	41	0.023347111296147017	*	p	=	0.0233	(*)
red-backed shrike	Clutch	1917	1943	7.549841848181825e-6	7	23	0.01269883398864183	*	p	=	0.0127	(*)
red-backed shrike	Clutch	1917	1944	1	7	3	1	ns	p	=	1
red-backed shrike	Clutch	1917	1945	0.00025756631413042423	7	12	0.390985664849984	ns	p	=	0.391
red-backed shrike	Clutch	1917	1946	1	7	5	1	ns	p	=	1
red-backed shrike	Clutch	1917	1947	0.04094451535527568	7	13	1	ns	p	=	1
red-backed shrike	Clutch	1917	1948	0.0024490263014877657	7	24	1	ns	p	=	1
red-backed shrike	Clutch	1917	1949	1	7	12	1	ns	p	=	1
red-backed shrike	Clutch	1917	1950	3.2215379111059353e-4	7	10	0.48484145562144326	ns	p	=	0.485
red-backed shrike	Clutch	1917	1951	1.233373927242629e-5	7	31	0.020400004756593086	*	p	=	0.0204	(*)
red-backed shrike	Clutch	1917	1952	4.884742226041483e-6	7	46	0.008264983846462189	**	p	=	0.00826	(**)
red-backed shrike	Clutch	1917	1953	7.575703772301167e-6	7	32	0.01272718233746596	*	p	=	0.0127	(*)
red-backed shrike	Clutch	1917	1954	2.360534219070927e-6	7	44	0.004050676719925711	**	p	=	0.00405	(**)
red-backed shrike	Clutch	1917	1955	5.2575528736662625e-6	7	59	0.008885264356495984	**	p	=	0.00889	(**)
red-backed shrike	Clutch	1917	1956	1.3097046436906212e-5	7	40	0.021636320713769062	*	p	=	0.0216	(*)
red-backed shrike	Clutch	1917	1957	3.076880793441789e-5	7	22	0.04978393123788814	*	p	=	0.0498	(*)
red-backed shrike	Clutch	1917	1959	2.479040998254502e-5	7	29	0.0403092066316182	*	p	=	0.0403	(*)
red-backed shrike	Clutch	1917	1960	9.285348929965652e-5	7	12	0.14707992705065592	ns	p	=	0.147
red-backed shrike	Clutch	1917	1961	3.076880793441789e-5	7	22	0.04978393123788814	*	p	=	0.0498	(*)
red-backed shrike	Clutch	1917	1962	4.37587039601741e-5	7	21	0.0702764785600396	ns	p	=	0.0703
red-backed shrike	Clutch	1917	1964	7.219460896299613e-7	7	61	0.0012540203576872427	**	p	=	0.00125	(**)
red-backed shrike	Clutch	1917	1966	1	7	5	1	ns	p	=	1
red-backed shrike	Clutch	1917	1967	1	7	6	1	ns	p	=	1
red-backed shrike	Clutch	1917	1968	2.5480468209203056e-4	7	11	0.3880675308261625	ns	p	=	0.388
red-backed shrike	Clutch	1917	1969	1	7	5	1	ns	p	=	1
red-backed shrike	Clutch	1917	1972	1	7	12	1	ns	p	=	1
red-backed shrike	Clutch	1917	1973	1	7	6	1	ns	p	=	1
red-backed shrike	Clutch	1918	1919	1	5	6	1	ns	p	=	1
red-backed shrike	Clutch	1918	1920	1	5	5	1	ns	p	=	1
red-backed shrike	Clutch	1918	1921	0.10637794978404534	5	9	1	ns	p	=	1
red-backed shrike	Clutch	1918	1922	0.02575339765888321	5	13	1	ns	p	=	1
red-backed shrike	Clutch	1918	1924	1	5	3	1	ns	p	=	1
red-backed shrike	Clutch	1918	1926	1	5	18	1	ns	p	=	1
red-backed shrike	Clutch	1918	1928	1	5	5	1	ns	p	=	1
red-backed shrike	Clutch	1918	1929	1	5	12	1	ns	p	=	1
red-backed shrike	Clutch	1918	1930	1	5	6	1	ns	p	=	1
red-backed shrike	Clutch	1918	1934	2.2468448668321947e-4	5	20	0.34556474051879155	ns	p	=	0.346
red-backed shrike	Clutch	1918	1935	1.1469748746804059e-4	5	31	0.1803044502997598	ns	p	=	0.18
red-backed shrike	Clutch	1918	1936	0.27514671753548753	5	48	1	ns	p	=	1
red-backed shrike	Clutch	1918	1937	0.005235994841764809	5	36	1	ns	p	=	1
red-backed shrike	Clutch	1918	1938	0.716975908041715	5	61	1	ns	p	=	1
red-backed shrike	Clutch	1918	1939	0.19403987416342058	5	58	1	ns	p	=	1
red-backed shrike	Clutch	1918	1940	0.022617483727213932	5	34	1	ns	p	=	1
red-backed shrike	Clutch	1918	1941	0.003381104449283811	5	14	1	ns	p	=	1
red-backed shrike	Clutch	1918	1942	1	5	41	1	ns	p	=	1
red-backed shrike	Clutch	1918	1943	0.0013076193710564454	5	23	1	ns	p	=	1
red-backed shrike	Clutch	1918	1944	1	5	3	1	ns	p	=	1
red-backed shrike	Clutch	1918	1945	0.04254353174271092	5	12	1	ns	p	=	1
red-backed shrike	Clutch	1918	1946	1	5	5	1	ns	p	=	1
red-backed shrike	Clutch	1918	1947	8.018226046505578e-4	5	13	1	ns	p	=	1
red-backed shrike	Clutch	1918	1948	0.003723315104765778	5	24	1	ns	p	=	1
red-backed shrike	Clutch	1918	1949	1	5	12	1	ns	p	=	1
red-backed shrike	Clutch	1918	1950	0.5577377267622736	5	10	1	ns	p	=	1
red-backed shrike	Clutch	1918	1951	0.1386176074801415	5	31	1	ns	p	=	1
red-backed shrike	Clutch	1918	1952	0.05036058260798606	5	46	1	ns	p	=	1
red-backed shrike	Clutch	1918	1953	0.10614155309421311	5	32	1	ns	p	=	1
red-backed shrike	Clutch	1918	1954	0.04904541475481755	5	44	1	ns	p	=	1
red-backed shrike	Clutch	1918	1955	0.46862035947930414	5	59	1	ns	p	=	1
red-backed shrike	Clutch	1918	1956	0.5767725088599241	5	40	1	ns	p	=	1
red-backed shrike	Clutch	1918	1957	0.032517386668595584	5	22	1	ns	p	=	1
red-backed shrike	Clutch	1918	1959	1	5	29	1	ns	p	=	1
red-backed shrike	Clutch	1918	1960	0.39614390915207404	5	12	1	ns	p	=	1
red-backed shrike	Clutch	1918	1961	0.032517386668595584	5	22	1	ns	p	=	1
red-backed shrike	Clutch	1918	1962	0.16689037313574262	5	21	1	ns	p	=	1
red-backed shrike	Clutch	1918	1964	0.006742147273154815	5	61	1	ns	p	=	1
red-backed shrike	Clutch	1918	1966	1	5	5	1	ns	p	=	1
red-backed shrike	Clutch	1918	1967	1	5	6	1	ns	p	=	1
red-backed shrike	Clutch	1918	1968	0.05056187540177509	5	11	1	ns	p	=	1
red-backed shrike	Clutch	1918	1969	1	5	5	1	ns	p	=	1
red-backed shrike	Clutch	1918	1972	1	5	12	1	ns	p	=	1
red-backed shrike	Clutch	1918	1973	1	5	6	1	ns	p	=	1
red-backed shrike	Clutch	1919	1920	1	6	5	1	ns	p	=	1
red-backed shrike	Clutch	1919	1921	8.944476186250666e-4	6	9	1	ns	p	=	1
red-backed shrike	Clutch	1919	1922	3.139616108183681e-4	6	13	0.4740820323357358	ns	p	=	0.474
red-backed shrike	Clutch	1919	1924	1	6	3	1	ns	p	=	1
red-backed shrike	Clutch	1919	1926	1	6	18	1	ns	p	=	1
red-backed shrike	Clutch	1919	1928	1	6	5	1	ns	p	=	1
red-backed shrike	Clutch	1919	1929	0.04904834150171628	6	12	1	ns	p	=	1
red-backed shrike	Clutch	1919	1930	1	6	6	1	ns	p	=	1
red-backed shrike	Clutch	1919	1934	0.10465420557282559	6	20	1	ns	p	=	1
red-backed shrike	Clutch	1919	1935	0.0418600575000127	6	31	1	ns	p	=	1
red-backed shrike	Clutch	1919	1936	0.1939027116427819	6	48	1	ns	p	=	1
red-backed shrike	Clutch	1919	1937	0.7279449328596803	6	36	1	ns	p	=	1
red-backed shrike	Clutch	1919	1938	0.057060567501438765	6	61	1	ns	p	=	1
red-backed shrike	Clutch	1919	1939	0.037200110101936655	6	58	1	ns	p	=	1
red-backed shrike	Clutch	1919	1940	0.04448237874303686	6	34	1	ns	p	=	1
red-backed shrike	Clutch	1919	1941	6.174043804648085e-4	6	14	0.8952363516739724	ns	p	=	0.895
red-backed shrike	Clutch	1919	1942	0.017676857697708135	6	41	1	ns	p	=	1
red-backed shrike	Clutch	1919	1943	0.2330776684294451	6	23	1	ns	p	=	1
red-backed shrike	Clutch	1919	1944	1	6	3	1	ns	p	=	1
red-backed shrike	Clutch	1919	1945	5.606283539695928e-4	6	12	0.8207599102114838	ns	p	=	0.821
red-backed shrike	Clutch	1919	1946	1	6	5	1	ns	p	=	1
red-backed shrike	Clutch	1919	1947	0.03163567500820534	6	13	1	ns	p	=	1
red-backed shrike	Clutch	1919	1948	0.7448052194007644	6	24	1	ns	p	=	1
red-backed shrike	Clutch	1919	1949	1	6	12	1	ns	p	=	1
red-backed shrike	Clutch	1919	1950	0.09693818842839906	6	10	1	ns	p	=	1
red-backed shrike	Clutch	1919	1951	0.07776511667532865	6	31	1	ns	p	=	1
red-backed shrike	Clutch	1919	1952	0.03043570554957139	6	46	1	ns	p	=	1
red-backed shrike	Clutch	1919	1953	0.005900646256403496	6	32	1	ns	p	=	1
red-backed shrike	Clutch	1919	1954	0.11714026015408105	6	44	1	ns	p	=	1
red-backed shrike	Clutch	1919	1955	0.029558837794375164	6	59	1	ns	p	=	1
red-backed shrike	Clutch	1919	1956	0.019053007387338033	6	40	1	ns	p	=	1
red-backed shrike	Clutch	1919	1957	0.04671339057836323	6	22	1	ns	p	=	1
red-backed shrike	Clutch	1919	1959	0.014737257689556265	6	29	1	ns	p	=	1
red-backed shrike	Clutch	1919	1960	1.8792955501136094e-4	6	12	0.29072702160257535	ns	p	=	0.291
red-backed shrike	Clutch	1919	1961	0.04671339057836323	6	22	1	ns	p	=	1
red-backed shrike	Clutch	1919	1962	0.06376792380305372	6	21	1	ns	p	=	1
red-backed shrike	Clutch	1919	1964	0.11540887285301674	6	61	1	ns	p	=	1
red-backed shrike	Clutch	1919	1966	1	6	5	1	ns	p	=	1
red-backed shrike	Clutch	1919	1967	1	6	6	1	ns	p	=	1
red-backed shrike	Clutch	1919	1968	0.06527631942881316	6	11	1	ns	p	=	1
red-backed shrike	Clutch	1919	1969	1	6	5	1	ns	p	=	1
red-backed shrike	Clutch	1919	1972	1	6	12	1	ns	p	=	1
red-backed shrike	Clutch	1919	1973	1	6	6	1	ns	p	=	1
red-backed shrike	Clutch	1920	1921	0.10637794978404534	5	9	1	ns	p	=	1
red-backed shrike	Clutch	1920	1922	0.02575339765888321	5	13	1	ns	p	=	1
red-backed shrike	Clutch	1920	1924	1	5	3	1	ns	p	=	1
red-backed shrike	Clutch	1920	1926	1	5	18	1	ns	p	=	1
red-backed shrike	Clutch	1920	1928	1	5	5	1	ns	p	=	1
red-backed shrike	Clutch	1920	1929	1	5	12	1	ns	p	=	1
red-backed shrike	Clutch	1920	1930	1	5	6	1	ns	p	=	1
red-backed shrike	Clutch	1920	1934	2.2468448668321947e-4	5	20	0.34556474051879155	ns	p	=	0.346
red-backed shrike	Clutch	1920	1935	1.1469748746804059e-4	5	31	0.1803044502997598	ns	p	=	0.18
red-backed shrike	Clutch	1920	1936	0.27514671753548753	5	48	1	ns	p	=	1
red-backed shrike	Clutch	1920	1937	0.005235994841764809	5	36	1	ns	p	=	1
red-backed shrike	Clutch	1920	1938	0.716975908041715	5	61	1	ns	p	=	1
red-backed shrike	Clutch	1920	1939	0.19403987416342058	5	58	1	ns	p	=	1
red-backed shrike	Clutch	1920	1940	0.022617483727213932	5	34	1	ns	p	=	1
red-backed shrike	Clutch	1920	1941	0.003381104449283811	5	14	1	ns	p	=	1
red-backed shrike	Clutch	1920	1942	1	5	41	1	ns	p	=	1
red-backed shrike	Clutch	1920	1943	0.0013076193710564454	5	23	1	ns	p	=	1
red-backed shrike	Clutch	1920	1944	1	5	3	1	ns	p	=	1
red-backed shrike	Clutch	1920	1945	0.04254353174271092	5	12	1	ns	p	=	1
red-backed shrike	Clutch	1920	1946	1	5	5	1	ns	p	=	1
red-backed shrike	Clutch	1920	1947	8.018226046505578e-4	5	13	1	ns	p	=	1
red-backed shrike	Clutch	1920	1948	0.003723315104765778	5	24	1	ns	p	=	1
red-backed shrike	Clutch	1920	1949	1	5	12	1	ns	p	=	1
red-backed shrike	Clutch	1920	1950	0.5577377267622736	5	10	1	ns	p	=	1
red-backed shrike	Clutch	1920	1951	0.1386176074801415	5	31	1	ns	p	=	1
red-backed shrike	Clutch	1920	1952	0.05036058260798606	5	46	1	ns	p	=	1
red-backed shrike	Clutch	1920	1953	0.10614155309421311	5	32	1	ns	p	=	1
red-backed shrike	Clutch	1920	1954	0.04904541475481755	5	44	1	ns	p	=	1
red-backed shrike	Clutch	1920	1955	0.46862035947930414	5	59	1	ns	p	=	1
red-backed shrike	Clutch	1920	1956	0.5767725088599241	5	40	1	ns	p	=	1
red-backed shrike	Clutch	1920	1957	0.032517386668595584	5	22	1	ns	p	=	1
red-backed shrike	Clutch	1920	1959	1	5	29	1	ns	p	=	1
red-backed shrike	Clutch	1920	1960	0.39614390915207404	5	12	1	ns	p	=	1
red-backed shrike	Clutch	1920	1961	0.032517386668595584	5	22	1	ns	p	=	1
red-backed shrike	Clutch	1920	1962	0.16689037313574262	5	21	1	ns	p	=	1
red-backed shrike	Clutch	1920	1964	0.006742147273154815	5	61	1	ns	p	=	1
red-backed shrike	Clutch	1920	1966	1	5	5	1	ns	p	=	1
red-backed shrike	Clutch	1920	1967	1	5	6	1	ns	p	=	1
red-backed shrike	Clutch	1920	1968	0.05056187540177509	5	11	1	ns	p	=	1
red-backed shrike	Clutch	1920	1969	1	5	5	1	ns	p	=	1
red-backed shrike	Clutch	1920	1972	1	5	12	1	ns	p	=	1
red-backed shrike	Clutch	1920	1973	1	5	6	1	ns	p	=	1
red-backed shrike	Clutch	1921	1922	0.4624504377754199	9	13	1	ns	p	=	1
red-backed shrike	Clutch	1921	1924	0.010445360817126784	9	3	1	ns	p	=	1
red-backed shrike	Clutch	1921	1926	6.821235864791735e-7	9	18	0.001186895040473762	**	p	=	0.00119	(**)
red-backed shrike	Clutch	1921	1928	0.10637794978404534	9	5	1	ns	p	=	1
red-backed shrike	Clutch	1921	1929	0.5761501220305789	9	12	1	ns	p	=	1
red-backed shrike	Clutch	1921	1930	8.944476186250666e-4	9	6	1	ns	p	=	1
red-backed shrike	Clutch	1921	1934	7.665800012837196e-6	9	20	0.012863212421540815	*	p	=	0.0129	(*)
red-backed shrike	Clutch	1921	1935	1.5490663906603625e-6	9	31	0.0026721395238891252	**	p	=	0.00267	(**)
red-backed shrike	Clutch	1921	1936	0.02567608477105812	9	48	1	ns	p	=	1
red-backed shrike	Clutch	1921	1937	3.7838329270710584e-5	9	36	0.06099538678438546	ns	p	=	0.061
red-backed shrike	Clutch	1921	1938	0.1908664818144162	9	61	1	ns	p	=	1
red-backed shrike	Clutch	1921	1939	0.00975379074755901	9	58	1	ns	p	=	1
red-backed shrike	Clutch	1921	1940	1.399601799577869e-4	9	34	0.21777804001431642	ns	p	=	0.218
red-backed shrike	Clutch	1921	1941	0.002370924679026561	9	14	1	ns	p	=	1
red-backed shrike	Clutch	1921	1942	0.3755146202739657	9	41	1	ns	p	=	1
red-backed shrike	Clutch	1921	1943	1.9836157735242766e-5	9	23	0.03249162637032765	*	p	=	0.0325	(*)
red-backed shrike	Clutch	1921	1944	0.010445360817126784	9	3	1	ns	p	=	1
red-backed shrike	Clutch	1921	1945	0.31220507436994893	9	12	1	ns	p	=	1
red-backed shrike	Clutch	1921	1946	0.10637794978404534	9	5	1	ns	p	=	1
red-backed shrike	Clutch	1921	1947	6.0046084478473595e-5	9	13	0.09565341257420844	ns	p	=	0.0957
red-backed shrike	Clutch	1921	1948	5.8788224790777816e-5	9	24	0.09376721854129062	ns	p	=	0.0938
red-backed shrike	Clutch	1921	1949	2.001502661930919e-5	9	12	0.03274458354918984	*	p	=	0.0327	(*)
red-backed shrike	Clutch	1921	1950	0.1505140916817023	9	10	1	ns	p	=	1
red-backed shrike	Clutch	1921	1951	0.012999916065546381	9	31	1	ns	p	=	1
red-backed shrike	Clutch	1921	1952	5.133745068382529e-4	9	46	0.7556872740659083	ns	p	=	0.756
red-backed shrike	Clutch	1921	1953	6.599267431923074e-4	9	32	0.952934217169692	ns	p	=	0.953
red-backed shrike	Clutch	1921	1954	0.0031713390117427205	9	44	1	ns	p	=	1
red-backed shrike	Clutch	1921	1955	0.051099176641774297	9	59	1	ns	p	=	1
red-backed shrike	Clutch	1921	1956	0.05330345013988656	9	40	1	ns	p	=	1
red-backed shrike	Clutch	1921	1957	4.3731776322975793e-4	9	22	0.6494168783961906	ns	p	=	0.649
red-backed shrike	Clutch	1921	1959	0.2191584985080982	9	29	1	ns	p	=	1
red-backed shrike	Clutch	1921	1960	0.3468541423846476	9	12	1	ns	p	=	1
red-backed shrike	Clutch	1921	1961	4.3731776322975793e-4	9	22	0.6494168783961906	ns	p	=	0.649
red-backed shrike	Clutch	1921	1962	0.00989189950970454	9	21	1	ns	p	=	1
red-backed shrike	Clutch	1921	1964	2.690396748327682e-5	9	61	0.043636338377387625	*	p	=	0.0436	(*)
red-backed shrike	Clutch	1921	1966	0.10637794978404534	9	5	1	ns	p	=	1
red-backed shrike	Clutch	1921	1967	8.944476186250666e-4	9	6	1	ns	p	=	1
red-backed shrike	Clutch	1921	1968	0.0025123414877298703	9	11	1	ns	p	=	1
red-backed shrike	Clutch	1921	1969	0.10637794978404534	9	5	1	ns	p	=	1
red-backed shrike	Clutch	1921	1972	2.001502661930919e-5	9	12	0.03274458354918984	*	p	=	0.0327	(*)
red-backed shrike	Clutch	1921	1973	8.944476186250666e-4	9	6	1	ns	p	=	1
red-backed shrike	Clutch	1922	1924	0.005319117553367126	13	3	1	ns	p	=	1
red-backed shrike	Clutch	1922	1926	1.3772296622914367e-7	13	18	2.41566082765918e-4	***	p	=	0.000242	(***)
red-backed shrike	Clutch	1922	1928	0.02575339765888321	13	5	1	ns	p	=	1
red-backed shrike	Clutch	1922	1929	0.3656315573935317	13	12	1	ns	p	=	1
red-backed shrike	Clutch	1922	1930	3.139616108183681e-4	13	6	0.4740820323357358	ns	p	=	0.474
red-backed shrike	Clutch	1922	1934	5.884194793319353e-7	13	20	0.0010256151524755631	**	p	=	0.00103	(**)
red-backed shrike	Clutch	1922	1935	5.3052912186158106e-8	13	31	9.342617835982442e-5	****	p	=	9.34e-05	(****)
red-backed shrike	Clutch	1922	1936	0.0030843744126009894	13	48	1	ns	p	=	1
red-backed shrike	Clutch	1922	1937	7.043670289620853e-7	13	36	0.0012241898963361044	**	p	=	0.00122	(**)
red-backed shrike	Clutch	1922	1938	0.05696882034583142	13	61	1	ns	p	=	1
red-backed shrike	Clutch	1922	1939	6.694979687109869e-4	13	58	0.965416070881243	ns	p	=	0.965
red-backed shrike	Clutch	1922	1940	2.42706331500244e-6	13	34	0.004157559458599179	**	p	=	0.00416	(**)
red-backed shrike	Clutch	1922	1941	0.0013760135174280795	13	14	1	ns	p	=	1
red-backed shrike	Clutch	1922	1942	0.15106653844401324	13	41	1	ns	p	=	1
red-backed shrike	Clutch	1922	1943	9.798119878894893e-7	13	23	0.001698014175012485	**	p	=	0.0017	(**)
red-backed shrike	Clutch	1922	1944	0.005319117553367126	13	3	1	ns	p	=	1
red-backed shrike	Clutch	1922	1945	0.5899138979875074	13	12	1	ns	p	=	1
red-backed shrike	Clutch	1922	1946	0.02575339765888321	13	5	1	ns	p	=	1
red-backed shrike	Clutch	1922	1947	8.23870479561786e-6	13	13	0.013775114418273062	*	p	=	0.0138	(*)
red-backed shrike	Clutch	1922	1948	2.3853788883050065e-6	13	24	0.0040885394145547815	**	p	=	0.00409	(**)
red-backed shrike	Clutch	1922	1949	4.8241967664159e-6	13	12	0.008172189322308534	**	p	=	0.00817	(**)
red-backed shrike	Clutch	1922	1950	0.052586422162633366	13	10	1	ns	p	=	1
red-backed shrike	Clutch	1922	1951	0.0019418325044050033	13	31	1	ns	p	=	1
red-backed shrike	Clutch	1922	1952	1.0709309441776604e-5	13	46	0.017798872292232714	*	p	=	0.0178	(*)
red-backed shrike	Clutch	1922	1953	1.0941398519465748e-5	13	32	0.018162721542313142	*	p	=	0.0182	(*)
red-backed shrike	Clutch	1922	1954	3.567924321299049e-4	13	44	0.5355454406269873	ns	p	=	0.536
red-backed shrike	Clutch	1922	1955	0.00636352283970839	13	59	1	ns	p	=	1
red-backed shrike	Clutch	1922	1956	0.005432582896689331	13	40	1	ns	p	=	1
red-backed shrike	Clutch	1922	1957	1.6981573213737807e-5	13	22	0.02786676164374374	*	p	=	0.0279	(*)
red-backed shrike	Clutch	1922	1959	0.047107765940483985	13	29	1	ns	p	=	1
red-backed shrike	Clutch	1922	1960	0.09645922549349246	13	12	1	ns	p	=	1
red-backed shrike	Clutch	1922	1961	1.6981573213737807e-5	13	22	0.02786676164374374	*	p	=	0.0279	(*)
red-backed shrike	Clutch	1922	1962	9.957142369961354e-4	13	21	1	ns	p	=	1
red-backed shrike	Clutch	1922	1964	2.701100039552306e-7	13	61	4.7269250692165356e-4	***	p	=	0.000473	(***)
red-backed shrike	Clutch	1922	1966	0.02575339765888321	13	5	1	ns	p	=	1
red-backed shrike	Clutch	1922	1967	3.139616108183681e-4	13	6	0.4740820323357358	ns	p	=	0.474
red-backed shrike	Clutch	1922	1968	2.944270197663925e-4	13	11	0.4451736538867855	ns	p	=	0.445
red-backed shrike	Clutch	1922	1969	0.02575339765888321	13	5	1	ns	p	=	1
red-backed shrike	Clutch	1922	1972	4.8241967664159e-6	13	12	0.008172189322308534	**	p	=	0.00817	(**)
red-backed shrike	Clutch	1922	1973	3.139616108183681e-4	13	6	0.4740820323357358	ns	p	=	0.474
red-backed shrike	Clutch	1924	1926	1	3	18	1	ns	p	=	1
red-backed shrike	Clutch	1924	1928	1	3	5	1	ns	p	=	1
red-backed shrike	Clutch	1924	1929	0.0819738048687236	3	12	1	ns	p	=	1
red-backed shrike	Clutch	1924	1930	1	3	6	1	ns	p	=	1
red-backed shrike	Clutch	1924	1934	0.0024549282838160174	3	20	1	ns	p	=	1
red-backed shrike	Clutch	1924	1935	0.0018545094467724342	3	31	1	ns	p	=	1
red-backed shrike	Clutch	1924	1936	0.013714674097992225	3	48	1	ns	p	=	1
red-backed shrike	Clutch	1924	1937	0.0023870228261988102	3	36	1	ns	p	=	1
red-backed shrike	Clutch	1924	1938	0.017075463781434323	3	61	1	ns	p	=	1
red-backed shrike	Clutch	1924	1939	0.0070865737917045635	3	58	1	ns	p	=	1
red-backed shrike	Clutch	1924	1940	0.0016581691021846183	3	34	1	ns	p	=	1
red-backed shrike	Clutch	1924	1941	0.2692600342671658	3	14	1	ns	p	=	1
red-backed shrike	Clutch	1924	1942	0.010778456909114605	3	41	1	ns	p	=	1
red-backed shrike	Clutch	1924	1943	7.863652417891379e-4	3	23	1	ns	p	=	1
red-backed shrike	Clutch	1924	1944	1	3	3	1	ns	p	=	1
red-backed shrike	Clutch	1924	1945	0.045957133334463204	3	12	1	ns	p	=	1
red-backed shrike	Clutch	1924	1946	1	3	5	1	ns	p	=	1
red-backed shrike	Clutch	1924	1947	0.005853028876222981	3	13	1	ns	p	=	1
red-backed shrike	Clutch	1924	1948	0.003660536251967184	3	24	1	ns	p	=	1
red-backed shrike	Clutch	1924	1949	1	3	12	1	ns	p	=	1
red-backed shrike	Clutch	1924	1950	0.008421434948084365	3	10	1	ns	p	=	1
red-backed shrike	Clutch	1924	1951	0.005276745374232365	3	31	1	ns	p	=	1
red-backed shrike	Clutch	1924	1952	0.0038776151103157874	3	46	1	ns	p	=	1
red-backed shrike	Clutch	1924	1953	0.0014560901197136977	3	32	1	ns	p	=	1
red-backed shrike	Clutch	1924	1954	0.005279711341303742	3	44	1	ns	p	=	1
red-backed shrike	Clutch	1924	1955	0.003221383054691015	3	59	1	ns	p	=	1
red-backed shrike	Clutch	1924	1956	0.002677205276708883	3	40	1	ns	p	=	1
red-backed shrike	Clutch	1924	1957	0.002769888129126102	3	22	1	ns	p	=	1
red-backed shrike	Clutch	1924	1959	0.003224154654783398	3	29	1	ns	p	=	1
red-backed shrike	Clutch	1924	1960	0.04669910587201772	3	12	1	ns	p	=	1
red-backed shrike	Clutch	1924	1961	0.002769888129126102	3	22	1	ns	p	=	1
red-backed shrike	Clutch	1924	1962	0.003541246357762729	3	21	1	ns	p	=	1
red-backed shrike	Clutch	1924	1964	5.731840321229795e-4	3	61	0.8345559507710582	ns	p	=	0.835
red-backed shrike	Clutch	1924	1966	1	3	5	1	ns	p	=	1
red-backed shrike	Clutch	1924	1967	1	3	6	1	ns	p	=	1
red-backed shrike	Clutch	1924	1968	0.007577509934283887	3	11	1	ns	p	=	1
red-backed shrike	Clutch	1924	1969	1	3	5	1	ns	p	=	1
red-backed shrike	Clutch	1924	1972	1	3	12	1	ns	p	=	1
red-backed shrike	Clutch	1924	1973	1	3	6	1	ns	p	=	1
red-backed shrike	Clutch	1926	1928	1	18	5	1	ns	p	=	1
red-backed shrike	Clutch	1926	1929	0.0011573382571979326	18	12	1	ns	p	=	1
red-backed shrike	Clutch	1926	1930	1	18	6	1	ns	p	=	1
red-backed shrike	Clutch	1926	1934	0.006520670645400366	18	20	1	ns	p	=	1
red-backed shrike	Clutch	1926	1935	8.820617631266079e-4	18	31	1	ns	p	=	1
red-backed shrike	Clutch	1926	1936	0.03219287785942265	18	48	1	ns	p	=	1
red-backed shrike	Clutch	1926	1937	0.5524782567718447	18	36	1	ns	p	=	1
red-backed shrike	Clutch	1926	1938	0.0017831905194552915	18	61	1	ns	p	=	1
red-backed shrike	Clutch	1926	1939	4.936189648251772e-4	18	58	0.7280879731171365	ns	p	=	0.728
red-backed shrike	Clutch	1926	1940	9.799795669445785e-4	18	34	1	ns	p	=	1
red-backed shrike	Clutch	1926	1941	4.3631537936837415e-7	18	14	7.622429677565496e-4	***	p	=	0.000762	(***)
red-backed shrike	Clutch	1926	1942	9.949868689570958e-5	18	41	0.15700892792142973	ns	p	=	0.157
red-backed shrike	Clutch	1926	1943	0.03921003312698519	18	23	1	ns	p	=	1
red-backed shrike	Clutch	1926	1944	1	18	3	1	ns	p	=	1
red-backed shrike	Clutch	1926	1945	2.4276124455199326e-7	18	12	4.250749392105402e-4	***	p	=	0.000425	(***)
red-backed shrike	Clutch	1926	1946	1	18	5	1	ns	p	=	1
red-backed shrike	Clutch	1926	1947	5.542012397217699e-4	18	13	0.8127846140216081	ns	p	=	0.813
red-backed shrike	Clutch	1926	1948	0.5751018100625112	18	24	1	ns	p	=	1
red-backed shrike	Clutch	1926	1949	1	18	12	1	ns	p	=	1
red-backed shrike	Clutch	1926	1950	0.00500795822992502	18	10	1	ns	p	=	1
red-backed shrike	Clutch	1926	1951	0.0030910016588682277	18	31	1	ns	p	=	1
red-backed shrike	Clutch	1926	1952	3.7365759931175794e-4	18	46	0.5582444533717663	ns	p	=	0.558
red-backed shrike	Clutch	1926	1953	1.9139499581984475e-5	18	32	0.031369639814872556	*	p	=	0.0314	(*)
red-backed shrike	Clutch	1926	1954	0.007803362958496514	18	44	1	ns	p	=	1
red-backed shrike	Clutch	1926	1955	2.8507402488376883e-4	18	59	0.4313169996491423	ns	p	=	0.431
red-backed shrike	Clutch	1926	1956	1.228564104343776e-4	18	40	0.1920245695089322	ns	p	=	0.192
red-backed shrike	Clutch	1926	1957	0.0011818473059099271	18	22	1	ns	p	=	1
red-backed shrike	Clutch	1926	1959	8.617890233736916e-5	18	29	0.1366797391070675	ns	p	=	0.137
red-backed shrike	Clutch	1926	1960	1.4122718517118518e-7	18	12	2.4757125560508764e-4	***	p	=	0.000248	(***)
red-backed shrike	Clutch	1926	1961	0.0011818473059099271	18	22	1	ns	p	=	1
red-backed shrike	Clutch	1926	1962	0.0020671179141690623	18	21	1	ns	p	=	1
red-backed shrike	Clutch	1926	1964	0.007473906673423438	18	61	1	ns	p	=	1
red-backed shrike	Clutch	1926	1966	1	18	5	1	ns	p	=	1
red-backed shrike	Clutch	1926	1967	1	18	6	1	ns	p	=	1
red-backed shrike	Clutch	1926	1968	0.0022487799494980004	18	11	1	ns	p	=	1
red-backed shrike	Clutch	1926	1969	1	18	5	1	ns	p	=	1
red-backed shrike	Clutch	1926	1972	1	18	12	1	ns	p	=	1
red-backed shrike	Clutch	1926	1973	1	18	6	1	ns	p	=	1
red-backed shrike	Clutch	1928	1929	1	5	12	1	ns	p	=	1
red-backed shrike	Clutch	1928	1930	1	5	6	1	ns	p	=	1
red-backed shrike	Clutch	1928	1934	2.2468448668321947e-4	5	20	0.34556474051879155	ns	p	=	0.346
red-backed shrike	Clutch	1928	1935	1.1469748746804059e-4	5	31	0.1803044502997598	ns	p	=	0.18
red-backed shrike	Clutch	1928	1936	0.27514671753548753	5	48	1	ns	p	=	1
red-backed shrike	Clutch	1928	1937	0.005235994841764809	5	36	1	ns	p	=	1
red-backed shrike	Clutch	1928	1938	0.716975908041715	5	61	1	ns	p	=	1
red-backed shrike	Clutch	1928	1939	0.19403987416342058	5	58	1	ns	p	=	1
red-backed shrike	Clutch	1928	1940	0.022617483727213932	5	34	1	ns	p	=	1
red-backed shrike	Clutch	1928	1941	0.003381104449283811	5	14	1	ns	p	=	1
red-backed shrike	Clutch	1928	1942	1	5	41	1	ns	p	=	1
red-backed shrike	Clutch	1928	1943	0.0013076193710564454	5	23	1	ns	p	=	1
red-backed shrike	Clutch	1928	1944	1	5	3	1	ns	p	=	1
red-backed shrike	Clutch	1928	1945	0.04254353174271092	5	12	1	ns	p	=	1
red-backed shrike	Clutch	1928	1946	1	5	5	1	ns	p	=	1
red-backed shrike	Clutch	1928	1947	8.018226046505578e-4	5	13	1	ns	p	=	1
red-backed shrike	Clutch	1928	1948	0.003723315104765778	5	24	1	ns	p	=	1
red-backed shrike	Clutch	1928	1949	1	5	12	1	ns	p	=	1
red-backed shrike	Clutch	1928	1950	0.5577377267622736	5	10	1	ns	p	=	1
red-backed shrike	Clutch	1928	1951	0.1386176074801415	5	31	1	ns	p	=	1
red-backed shrike	Clutch	1928	1952	0.05036058260798606	5	46	1	ns	p	=	1
red-backed shrike	Clutch	1928	1953	0.10614155309421311	5	32	1	ns	p	=	1
red-backed shrike	Clutch	1928	1954	0.04904541475481755	5	44	1	ns	p	=	1
red-backed shrike	Clutch	1928	1955	0.46862035947930414	5	59	1	ns	p	=	1
red-backed shrike	Clutch	1928	1956	0.5767725088599241	5	40	1	ns	p	=	1
red-backed shrike	Clutch	1928	1957	0.032517386668595584	5	22	1	ns	p	=	1
red-backed shrike	Clutch	1928	1959	1	5	29	1	ns	p	=	1
red-backed shrike	Clutch	1928	1960	0.39614390915207404	5	12	1	ns	p	=	1
red-backed shrike	Clutch	1928	1961	0.032517386668595584	5	22	1	ns	p	=	1
red-backed shrike	Clutch	1928	1962	0.16689037313574262	5	21	1	ns	p	=	1
red-backed shrike	Clutch	1928	1964	0.006742147273154815	5	61	1	ns	p	=	1
red-backed shrike	Clutch	1928	1966	1	5	5	1	ns	p	=	1
red-backed shrike	Clutch	1928	1967	1	5	6	1	ns	p	=	1
red-backed shrike	Clutch	1928	1968	0.05056187540177509	5	11	1	ns	p	=	1
red-backed shrike	Clutch	1928	1969	1	5	5	1	ns	p	=	1
red-backed shrike	Clutch	1928	1972	1	5	12	1	ns	p	=	1
red-backed shrike	Clutch	1928	1973	1	5	6	1	ns	p	=	1
red-backed shrike	Clutch	1929	1930	0.04904834150171628	12	6	1	ns	p	=	1
red-backed shrike	Clutch	1929	1934	3.841633689508575e-4	12	20	0.5727875831057285	ns	p	=	0.573
red-backed shrike	Clutch	1929	1935	5.3116524172623815e-5	12	31	0.08482708910368023	ns	p	=	0.0848
red-backed shrike	Clutch	1929	1936	0.22665788545883545	12	48	1	ns	p	=	1
red-backed shrike	Clutch	1929	1937	0.010792660561133621	12	36	1	ns	p	=	1
red-backed shrike	Clutch	1929	1938	0.5966693193445736	12	61	1	ns	p	=	1
red-backed shrike	Clutch	1929	1939	0.3358595408404276	12	58	1	ns	p	=	1
red-backed shrike	Clutch	1929	1940	0.11506182685711308	12	34	1	ns	p	=	1
red-backed shrike	Clutch	1929	1941	0.029053873297380885	12	14	1	ns	p	=	1
red-backed shrike	Clutch	1929	1942	0.9007021575472405	12	41	1	ns	p	=	1
red-backed shrike	Clutch	1929	1943	0.023483208490284027	12	23	1	ns	p	=	1
red-backed shrike	Clutch	1929	1944	0.0819738048687236	12	3	1	ns	p	=	1
red-backed shrike	Clutch	1929	1945	0.2449014206997493	12	12	1	ns	p	=	1
red-backed shrike	Clutch	1929	1946	1	12	5	1	ns	p	=	1
red-backed shrike	Clutch	1929	1947	4.989518735253537e-4	12	13	0.7354550615763713	ns	p	=	0.735
red-backed shrike	Clutch	1929	1948	0.005145360838472113	12	24	1	ns	p	=	1
red-backed shrike	Clutch	1929	1949	0.006820530711964163	12	12	1	ns	p	=	1
red-backed shrike	Clutch	1929	1950	0.4810972609087615	12	10	1	ns	p	=	1
red-backed shrike	Clutch	1929	1951	0.2678196881674522	12	31	1	ns	p	=	1
red-backed shrike	Clutch	1929	1952	0.19240584336279973	12	46	1	ns	p	=	1
red-backed shrike	Clutch	1929	1953	0.30658132536799837	12	32	1	ns	p	=	1
red-backed shrike	Clutch	1929	1954	0.16447739156146315	12	44	1	ns	p	=	1
red-backed shrike	Clutch	1929	1955	0.4474759105768609	12	59	1	ns	p	=	1
red-backed shrike	Clutch	1929	1956	0.4910728639684243	12	40	1	ns	p	=	1
red-backed shrike	Clutch	1929	1957	0.15899834063774734	12	22	1	ns	p	=	1
red-backed shrike	Clutch	1929	1959	0.7214962048348623	12	29	1	ns	p	=	1
red-backed shrike	Clutch	1929	1960	0.5641015087408364	12	12	1	ns	p	=	1
red-backed shrike	Clutch	1929	1961	0.15899834063774734	12	22	1	ns	p	=	1
red-backed shrike	Clutch	1929	1962	0.2558905502927065	12	21	1	ns	p	=	1
red-backed shrike	Clutch	1929	1964	0.037375322025467964	12	61	1	ns	p	=	1
red-backed shrike	Clutch	1929	1966	1	12	5	1	ns	p	=	1
red-backed shrike	Clutch	1929	1967	0.04904834150171628	12	6	1	ns	p	=	1
red-backed shrike	Clutch	1929	1968	0.24087534497101812	12	11	1	ns	p	=	1
red-backed shrike	Clutch	1929	1969	1	12	5	1	ns	p	=	1
red-backed shrike	Clutch	1929	1972	0.006820530711964163	12	12	1	ns	p	=	1
red-backed shrike	Clutch	1929	1973	0.04904834150171628	12	6	1	ns	p	=	1
red-backed shrike	Clutch	1930	1934	0.10465420557282559	6	20	1	ns	p	=	1
red-backed shrike	Clutch	1930	1935	0.0418600575000127	6	31	1	ns	p	=	1
red-backed shrike	Clutch	1930	1936	0.1939027116427819	6	48	1	ns	p	=	1
red-backed shrike	Clutch	1930	1937	0.7279449328596803	6	36	1	ns	p	=	1
red-backed shrike	Clutch	1930	1938	0.057060567501438765	6	61	1	ns	p	=	1
red-backed shrike	Clutch	1930	1939	0.037200110101936655	6	58	1	ns	p	=	1
red-backed shrike	Clutch	1930	1940	0.04448237874303686	6	34	1	ns	p	=	1
red-backed shrike	Clutch	1930	1941	6.174043804648085e-4	6	14	0.8952363516739724	ns	p	=	0.895
red-backed shrike	Clutch	1930	1942	0.017676857697708135	6	41	1	ns	p	=	1
red-backed shrike	Clutch	1930	1943	0.2330776684294451	6	23	1	ns	p	=	1
red-backed shrike	Clutch	1930	1944	1	6	3	1	ns	p	=	1
red-backed shrike	Clutch	1930	1945	5.606283539695928e-4	6	12	0.8207599102114838	ns	p	=	0.821
red-backed shrike	Clutch	1930	1946	1	6	5	1	ns	p	=	1
red-backed shrike	Clutch	1930	1947	0.03163567500820534	6	13	1	ns	p	=	1
red-backed shrike	Clutch	1930	1948	0.7448052194007644	6	24	1	ns	p	=	1
red-backed shrike	Clutch	1930	1949	1	6	12	1	ns	p	=	1
red-backed shrike	Clutch	1930	1950	0.09693818842839906	6	10	1	ns	p	=	1
red-backed shrike	Clutch	1930	1951	0.07776511667532865	6	31	1	ns	p	=	1
red-backed shrike	Clutch	1930	1952	0.03043570554957139	6	46	1	ns	p	=	1
red-backed shrike	Clutch	1930	1953	0.005900646256403496	6	32	1	ns	p	=	1
red-backed shrike	Clutch	1930	1954	0.11714026015408105	6	44	1	ns	p	=	1
red-backed shrike	Clutch	1930	1955	0.029558837794375164	6	59	1	ns	p	=	1
red-backed shrike	Clutch	1930	1956	0.019053007387338033	6	40	1	ns	p	=	1
red-backed shrike	Clutch	1930	1957	0.04671339057836323	6	22	1	ns	p	=	1
red-backed shrike	Clutch	1930	1959	0.014737257689556265	6	29	1	ns	p	=	1
red-backed shrike	Clutch	1930	1960	1.8792955501136094e-4	6	12	0.29072702160257535	ns	p	=	0.291
red-backed shrike	Clutch	1930	1961	0.04671339057836323	6	22	1	ns	p	=	1
red-backed shrike	Clutch	1930	1962	0.06376792380305372	6	21	1	ns	p	=	1
red-backed shrike	Clutch	1930	1964	0.11540887285301674	6	61	1	ns	p	=	1
red-backed shrike	Clutch	1930	1966	1	6	5	1	ns	p	=	1
red-backed shrike	Clutch	1930	1967	1	6	6	1	ns	p	=	1
red-backed shrike	Clutch	1930	1968	0.06527631942881316	6	11	1	ns	p	=	1
red-backed shrike	Clutch	1930	1969	1	6	5	1	ns	p	=	1
red-backed shrike	Clutch	1930	1972	1	6	12	1	ns	p	=	1
red-backed shrike	Clutch	1930	1973	1	6	6	1	ns	p	=	1
red-backed shrike	Clutch	1934	1935	0.48300826906391314	20	31	1	ns	p	=	1
red-backed shrike	Clutch	1934	1936	5.683277870141331e-4	20	48	0.828053585679592	ns	p	=	0.828
red-backed shrike	Clutch	1934	1937	0.02062285942372231	20	36	1	ns	p	=	1
red-backed shrike	Clutch	1934	1938	2.397412961621541e-5	20	61	0.039029883015198684	*	p	=	0.039	(*)
red-backed shrike	Clutch	1934	1939	1.5750707065780712e-6	20	58	0.0027138468274340165	**	p	=	0.00271	(**)
red-backed shrike	Clutch	1934	1940	1.0176813545772167e-5	20	34	0.01694439455371066	*	p	=	0.0169	(*)
red-backed shrike	Clutch	1934	1941	9.575524968148446e-7	20	14	0.0016603960294769406	**	p	=	0.00166	(**)
red-backed shrike	Clutch	1934	1942	1.2319467837297957e-6	20	41	0.002127572095501357	**	p	=	0.00213	(**)
red-backed shrike	Clutch	1934	1943	5.021707092335942e-4	20	23	0.7396974547010843	ns	p	=	0.74
red-backed shrike	Clutch	1934	1944	0.0024549282838160174	20	3	1	ns	p	=	1
red-backed shrike	Clutch	1934	1945	1.1855220214920839e-6	20	12	0.002049767575159813	**	p	=	0.00205	(**)
red-backed shrike	Clutch	1934	1946	2.2468448668321947e-4	20	5	0.34556474051879155	ns	p	=	0.346
red-backed shrike	Clutch	1934	1947	0.3018394237958089	20	13	1	ns	p	=	1
red-backed shrike	Clutch	1934	1948	0.2205518882838916	20	24	1	ns	p	=	1
red-backed shrike	Clutch	1934	1949	0.024137322150874076	20	12	1	ns	p	=	1
red-backed shrike	Clutch	1934	1950	0.0018607959436460623	20	10	1	ns	p	=	1
red-backed shrike	Clutch	1934	1951	3.380320357406588e-5	20	31	0.05452456736496826	ns	p	=	0.0545
red-backed shrike	Clutch	1934	1952	2.0391292703856174e-6	20	46	0.0035052632157928764	**	p	=	0.00351	(**)
red-backed shrike	Clutch	1934	1953	6.153788597875487e-7	20	32	0.0010719899737499099	**	p	=	0.00107	(**)
red-backed shrike	Clutch	1934	1954	2.1489121504711878e-5	20	44	0.035048757174185076	*	p	=	0.035	(*)
red-backed shrike	Clutch	1934	1955	1.0151053367233298e-6	20	59	0.0017561322325313606	**	p	=	0.00176	(**)
red-backed shrike	Clutch	1934	1956	1.5066788531254326e-6	20	40	0.0026005277004944967	**	p	=	0.0026	(**)
red-backed shrike	Clutch	1934	1957	4.963123343027196e-5	20	22	0.07940997348843513	ns	p	=	0.0794
red-backed shrike	Clutch	1934	1959	3.0179006774064345e-6	20	29	0.005157592257687597	**	p	=	0.00516	(**)
red-backed shrike	Clutch	1934	1960	8.503601673488962e-7	20	12	0.001475374890350335	**	p	=	0.00148	(**)
red-backed shrike	Clutch	1934	1961	4.963123343027196e-5	20	22	0.07940997348843513	ns	p	=	0.0794
red-backed shrike	Clutch	1934	1962	8.901857038848233e-5	20	21	0.14109443406574448	ns	p	=	0.141
red-backed shrike	Clutch	1934	1964	7.840276005256979e-6	20	61	0.013140302584810698	*	p	=	0.0131	(*)
red-backed shrike	Clutch	1934	1966	2.2468448668321947e-4	20	5	0.34556474051879155	ns	p	=	0.346
red-backed shrike	Clutch	1934	1967	0.10465420557282559	20	6	1	ns	p	=	1
red-backed shrike	Clutch	1934	1968	8.076313972557911e-4	20	11	1	ns	p	=	1
red-backed shrike	Clutch	1934	1969	2.2468448668321947e-4	20	5	0.34556474051879155	ns	p	=	0.346
red-backed shrike	Clutch	1934	1972	0.024137322150874076	20	12	1	ns	p	=	1
red-backed shrike	Clutch	1934	1973	0.10465420557282559	20	6	1	ns	p	=	1
red-backed shrike	Clutch	1935	1936	9.772421270879184e-6	31	48	0.0162906262585556	*	p	=	0.0163	(*)
red-backed shrike	Clutch	1935	1937	0.0014535855032100213	31	36	1	ns	p	=	1
red-backed shrike	Clutch	1935	1938	1.1732255012728611e-7	31	61	2.060183980235144e-4	***	p	=	0.000206	(***)
red-backed shrike	Clutch	1935	1939	2.1148741433761588e-9	31	58	3.7412123596324248e-6	****	p	=	3.74e-06	(****)
red-backed shrike	Clutch	1935	1940	9.654746835455935e-8	31	34	1.698269968356699e-4	***	p	=	0.00017	(***)
red-backed shrike	Clutch	1935	1941	7.346934467330171e-8	31	14	1.2930604662501102e-4	***	p	=	0.000129	(***)
red-backed shrike	Clutch	1935	1942	4.391223094090135e-9	31	41	7.763682430351358e-6	****	p	=	7.76e-06	(****)
red-backed shrike	Clutch	1935	1943	2.4963140988380823e-5	31	23	0.04054014096513046	*	p	=	0.0405	(*)
red-backed shrike	Clutch	1935	1944	0.0018545094467724342	31	3	1	ns	p	=	1
red-backed shrike	Clutch	1935	1945	1.2226206466560096e-7	31	12	2.1456992348812967e-4	***	p	=	0.000215	(***)
red-backed shrike	Clutch	1935	1946	1.1469748746804059e-4	31	5	0.1803044502997598	ns	p	=	0.18
red-backed shrike	Clutch	1935	1947	0.6133172906276556	31	13	1	ns	p	=	1
red-backed shrike	Clutch	1935	1948	0.05370636514930937	31	24	1	ns	p	=	1
red-backed shrike	Clutch	1935	1949	0.005354738427420748	31	12	1	ns	p	=	1
red-backed shrike	Clutch	1935	1950	3.8446539897007466e-4	31	10	0.5728534444654112	ns	p	=	0.573
red-backed shrike	Clutch	1935	1951	4.6924826421806085e-7	31	31	8.193074693247343e-4	***	p	=	0.000819	(***)
red-backed shrike	Clutch	1935	1952	6.144345479882918e-9	31	46	1.0844769771993352e-5	****	p	=	1.08e-05	(****)
red-backed shrike	Clutch	1935	1953	5.391019789644654e-9	31	32	9.525931968302103e-6	****	p	=	9.53e-06	(****)
red-backed shrike	Clutch	1935	1954	1.1005796103578394e-7	31	44	1.9337183753987238e-4	***	p	=	0.000193	(***)
red-backed shrike	Clutch	1935	1955	1.1986597074083557e-9	31	59	2.1216276821127896e-6	****	p	=	2.12e-06	(****)
red-backed shrike	Clutch	1935	1956	6.070828714874633e-9	31	40	1.0721083510468602e-5	****	p	=	1.07e-05	(****)
red-backed shrike	Clutch	1935	1957	1.7562416511237841e-6	31	22	0.0030242481232351562	**	p	=	0.00302	(**)
red-backed shrike	Clutch	1935	1959	3.472893989562042e-8	31	29	6.119239209608319e-5	****	p	=	6.12e-05	(****)
red-backed shrike	Clutch	1935	1960	1.040127536214001e-7	31	12	1.8285442086642137e-4	***	p	=	0.000183	(***)
red-backed shrike	Clutch	1935	1961	1.7562416511237841e-6	31	22	0.0030242481232351562	**	p	=	0.00302	(**)
red-backed shrike	Clutch	1935	1962	3.6149606858586065e-6	31	21	0.006163507969388924	**	p	=	0.00616	(**)
red-backed shrike	Clutch	1935	1964	1.2621581571921575e-8	31	61	2.2251848311297738e-5	****	p	=	2.23e-05	(****)
red-backed shrike	Clutch	1935	1966	1.1469748746804059e-4	31	5	0.1803044502997598	ns	p	=	0.18
red-backed shrike	Clutch	1935	1967	0.0418600575000127	31	6	1	ns	p	=	1
red-backed shrike	Clutch	1935	1968	1.3781372751603714e-4	31	11	0.21471378746998585	ns	p	=	0.215
red-backed shrike	Clutch	1935	1969	1.1469748746804059e-4	31	5	0.1803044502997598	ns	p	=	0.18
red-backed shrike	Clutch	1935	1972	0.005354738427420748	31	12	1	ns	p	=	1
red-backed shrike	Clutch	1935	1973	0.0418600575000127	31	6	1	ns	p	=	1
red-backed shrike	Clutch	1936	1937	0.038778971503579354	48	36	1	ns	p	=	1
red-backed shrike	Clutch	1936	1938	0.24007887243750367	48	61	1	ns	p	=	1
red-backed shrike	Clutch	1936	1939	0.5510923017948062	48	58	1	ns	p	=	1
red-backed shrike	Clutch	1936	1940	0.7089732676606397	48	34	1	ns	p	=	1
red-backed shrike	Clutch	1936	1941	4.591879097424552e-5	48	14	0.07356190314074133	ns	p	=	0.0736
red-backed shrike	Clutch	1936	1942	0.06819976198913616	48	41	1	ns	p	=	1
red-backed shrike	Clutch	1936	1943	0.1839621991131481	48	23	1	ns	p	=	1
red-backed shrike	Clutch	1936	1944	0.013714674097992225	48	3	1	ns	p	=	1
red-backed shrike	Clutch	1936	1945	0.002556304044719578	48	12	1	ns	p	=	1
red-backed shrike	Clutch	1936	1946	0.27514671753548753	48	5	1	ns	p	=	1
red-backed shrike	Clutch	1936	1947	5.275544939347989e-4	48	13	0.7755051060841545	ns	p	=	0.776
red-backed shrike	Clutch	1936	1948	0.01278170723886449	48	24	1	ns	p	=	1
red-backed shrike	Clutch	1936	1949	0.07338758166092807	48	12	1	ns	p	=	1
red-backed shrike	Clutch	1936	1950	0.6887879831415753	48	10	1	ns	p	=	1
red-backed shrike	Clutch	1936	1951	0.8638469151046093	48	31	1	ns	p	=	1
red-backed shrike	Clutch	1936	1952	0.9773652667259578	48	46	1	ns	p	=	1
red-backed shrike	Clutch	1936	1953	0.6058191708448826	48	32	1	ns	p	=	1
red-backed shrike	Clutch	1936	1954	0.8546627336207357	48	44	1	ns	p	=	1
red-backed shrike	Clutch	1936	1955	0.28546447311225265	48	59	1	ns	p	=	1
red-backed shrike	Clutch	1936	1956	0.26427094440114385	48	40	1	ns	p	=	1
red-backed shrike	Clutch	1936	1957	0.7934043502952264	48	22	1	ns	p	=	1
red-backed shrike	Clutch	1936	1959	0.13230964557654668	48	29	1	ns	p	=	1
red-backed shrike	Clutch	1936	1960	0.029320988144488882	48	12	1	ns	p	=	1
red-backed shrike	Clutch	1936	1961	0.7934043502952264	48	22	1	ns	p	=	1
red-backed shrike	Clutch	1936	1962	0.9066068358956224	48	21	1	ns	p	=	1
red-backed shrike	Clutch	1936	1964	0.3240639382507512	48	61	1	ns	p	=	1
red-backed shrike	Clutch	1936	1966	0.27514671753548753	48	5	1	ns	p	=	1
red-backed shrike	Clutch	1936	1967	0.1939027116427819	48	6	1	ns	p	=	1
red-backed shrike	Clutch	1936	1968	0.8457519455481246	48	11	1	ns	p	=	1
red-backed shrike	Clutch	1936	1969	0.27514671753548753	48	5	1	ns	p	=	1
red-backed shrike	Clutch	1936	1972	0.07338758166092807	48	12	1	ns	p	=	1
red-backed shrike	Clutch	1936	1973	0.1939027116427819	48	6	1	ns	p	=	1
red-backed shrike	Clutch	1937	1938	9.346604020838661e-4	36	61	1	ns	p	=	1
red-backed shrike	Clutch	1937	1939	0.0018822613890874663	36	58	1	ns	p	=	1
red-backed shrike	Clutch	1937	1940	0.028551562806776384	36	34	1	ns	p	=	1
red-backed shrike	Clutch	1937	1941	1.711435475309154e-7	36	14	2.9984349527416374e-4	***	p	=	0.0003	(***)
red-backed shrike	Clutch	1937	1942	8.097956462557463e-5	36	41	0.12851456906078695	ns	p	=	0.129
red-backed shrike	Clutch	1937	1943	0.49676433378245816	36	23	1	ns	p	=	1
red-backed shrike	Clutch	1937	1944	0.0023870228261988102	36	3	1	ns	p	=	1
red-backed shrike	Clutch	1937	1945	1.836242025555603e-6	36	12	0.003158336283955637	**	p	=	0.00316	(**)
red-backed shrike	Clutch	1937	1946	0.005235994841764809	36	5	1	ns	p	=	1
red-backed shrike	Clutch	1937	1947	0.0064325979620744695	36	13	1	ns	p	=	1
red-backed shrike	Clutch	1937	1948	0.372261384095461	36	24	1	ns	p	=	1
red-backed shrike	Clutch	1937	1949	0.6231016527285422	36	12	1	ns	p	=	1
red-backed shrike	Clutch	1937	1950	0.06694481918784882	36	10	1	ns	p	=	1
red-backed shrike	Clutch	1937	1951	0.02318355205135922	36	31	1	ns	p	=	1
red-backed shrike	Clutch	1937	1952	0.006928413595284075	36	46	1	ns	p	=	1
red-backed shrike	Clutch	1937	1953	0.0010385898692414615	36	32	1	ns	p	=	1
red-backed shrike	Clutch	1937	1954	0.0444690536963462	36	44	1	ns	p	=	1
red-backed shrike	Clutch	1937	1955	3.8183592822344805e-4	36	59	0.5696992049093845	ns	p	=	0.57
red-backed shrike	Clutch	1937	1956	3.5813207179382294e-4	36	40	0.5371981076907344	ns	p	=	0.537
red-backed shrike	Clutch	1937	1957	0.046398443070592606	36	22	1	ns	p	=	1
red-backed shrike	Clutch	1937	1959	2.0732045556508906e-4	36	29	0.31927350157023715	ns	p	=	0.319
red-backed shrike	Clutch	1937	1960	2.2141695356448284e-5	36	12	0.0360909634310107	*	p	=	0.0361	(*)
red-backed shrike	Clutch	1937	1961	0.046398443070592606	36	22	1	ns	p	=	1
red-backed shrike	Clutch	1937	1962	0.03029487113945165	36	21	1	ns	p	=	1
red-backed shrike	Clutch	1937	1964	0.07607696319728655	36	61	1	ns	p	=	1
red-backed shrike	Clutch	1937	1966	0.005235994841764809	36	5	1	ns	p	=	1
red-backed shrike	Clutch	1937	1967	0.7279449328596803	36	6	1	ns	p	=	1
red-backed shrike	Clutch	1937	1968	0.12220997683895594	36	11	1	ns	p	=	1
red-backed shrike	Clutch	1937	1969	0.005235994841764809	36	5	1	ns	p	=	1
red-backed shrike	Clutch	1937	1972	0.6231016527285422	36	12	1	ns	p	=	1
red-backed shrike	Clutch	1937	1973	0.7279449328596803	36	6	1	ns	p	=	1
red-backed shrike	Clutch	1938	1939	0.400611077038827	61	58	1	ns	p	=	1
red-backed shrike	Clutch	1938	1940	0.07141588145741817	61	34	1	ns	p	=	1
red-backed shrike	Clutch	1938	1941	2.241950302880125e-4	61	14	0.34503615161325124	ns	p	=	0.345
red-backed shrike	Clutch	1938	1942	0.5548562612178463	61	41	1	ns	p	=	1
red-backed shrike	Clutch	1938	1943	0.012240081669037292	61	23	1	ns	p	=	1
red-backed shrike	Clutch	1938	1944	0.017075463781434323	61	3	1	ns	p	=	1
red-backed shrike	Clutch	1938	1945	0.025622507777888732	61	12	1	ns	p	=	1
red-backed shrike	Clutch	1938	1946	0.716975908041715	61	5	1	ns	p	=	1
red-backed shrike	Clutch	1938	1947	6.600755059141014e-5	61	13	0.10501801299093354	ns	p	=	0.105
red-backed shrike	Clutch	1938	1948	5.476882736006297e-4	61	24	0.8045540739193251	ns	p	=	0.805
red-backed shrike	Clutch	1938	1949	0.008898589097358444	61	12	1	ns	p	=	1
red-backed shrike	Clutch	1938	1950	0.6631551961613512	61	10	1	ns	p	=	1
red-backed shrike	Clutch	1938	1951	0.3034253985330526	61	31	1	ns	p	=	1
red-backed shrike	Clutch	1938	1952	0.15435274602317584	61	46	1	ns	p	=	1
red-backed shrike	Clutch	1938	1953	0.3612117386376599	61	32	1	ns	p	=	1
red-backed shrike	Clutch	1938	1954	0.14372733211340008	61	44	1	ns	p	=	1
red-backed shrike	Clutch	1938	1955	0.6444168996694859	61	59	1	ns	p	=	1
red-backed shrike	Clutch	1938	1956	0.7317810328360107	61	40	1	ns	p	=	1
red-backed shrike	Clutch	1938	1957	0.13830664700889417	61	22	1	ns	p	=	1
red-backed shrike	Clutch	1938	1959	0.8547225572605973	61	29	1	ns	p	=	1
red-backed shrike	Clutch	1938	1960	0.1637709956094285	61	12	1	ns	p	=	1
red-backed shrike	Clutch	1938	1961	0.13830664700889417	61	22	1	ns	p	=	1
red-backed shrike	Clutch	1938	1962	0.2964784283484796	61	21	1	ns	p	=	1
red-backed shrike	Clutch	1938	1964	0.007403132700371983	61	61	1	ns	p	=	1
red-backed shrike	Clutch	1938	1966	0.716975908041715	61	5	1	ns	p	=	1
red-backed shrike	Clutch	1938	1967	0.057060567501438765	61	6	1	ns	p	=	1
red-backed shrike	Clutch	1938	1968	0.26622534093744427	61	11	1	ns	p	=	1
red-backed shrike	Clutch	1938	1969	0.716975908041715	61	5	1	ns	p	=	1
red-backed shrike	Clutch	1938	1972	0.008898589097358444	61	12	1	ns	p	=	1
red-backed shrike	Clutch	1938	1973	0.057060567501438765	61	6	1	ns	p	=	1
red-backed shrike	Clutch	1939	1940	0.30592251128388137	58	34	1	ns	p	=	1
red-backed shrike	Clutch	1939	1941	9.302011516877368e-6	58	14	0.015515755210151451	*	p	=	0.0155	(*)
red-backed shrike	Clutch	1939	1942	0.11500312611028013	58	41	1	ns	p	=	1
red-backed shrike	Clutch	1939	1943	0.019346220395520863	58	23	1	ns	p	=	1
red-backed shrike	Clutch	1939	1944	0.0070865737917045635	58	3	1	ns	p	=	1
red-backed shrike	Clutch	1939	1945	6.427071429204093e-4	58	12	0.9287118215199914	ns	p	=	0.929
red-backed shrike	Clutch	1939	1946	0.19403987416342058	58	5	1	ns	p	=	1
red-backed shrike	Clutch	1939	1947	4.6321550879848026e-6	58	13	0.00786076718431021	**	p	=	0.00786	(**)
red-backed shrike	Clutch	1939	1948	4.227399823054873e-4	58	24	0.6290370936705652	ns	p	=	0.629
red-backed shrike	Clutch	1939	1949	0.003817444918696972	58	12	1	ns	p	=	1
red-backed shrike	Clutch	1939	1950	0.9619320622919305	58	10	1	ns	p	=	1
red-backed shrike	Clutch	1939	1951	0.6355276047104457	58	31	1	ns	p	=	1
red-backed shrike	Clutch	1939	1952	0.5639925701847955	58	46	1	ns	p	=	1
red-backed shrike	Clutch	1939	1953	0.7993303423769247	58	32	1	ns	p	=	1
red-backed shrike	Clutch	1939	1954	0.2696224470110662	58	44	1	ns	p	=	1
red-backed shrike	Clutch	1939	1955	0.549967234315086	58	59	1	ns	p	=	1
red-backed shrike	Clutch	1939	1956	0.4170871730945124	58	40	1	ns	p	=	1
red-backed shrike	Clutch	1939	1957	0.4268484785067155	58	22	1	ns	p	=	1
red-backed shrike	Clutch	1939	1959	0.182180453684897	58	29	1	ns	p	=	1
red-backed shrike	Clutch	1939	1960	0.012874802416906977	58	12	1	ns	p	=	1
red-backed shrike	Clutch	1939	1961	0.4268484785067155	58	22	1	ns	p	=	1
red-backed shrike	Clutch	1939	1962	0.7129677584219316	58	21	1	ns	p	=	1
red-backed shrike	Clutch	1939	1964	0.037134372015641674	58	61	1	ns	p	=	1
red-backed shrike	Clutch	1939	1966	0.19403987416342058	58	5	1	ns	p	=	1
red-backed shrike	Clutch	1939	1967	0.037200110101936655	58	6	1	ns	p	=	1
red-backed shrike	Clutch	1939	1968	0.5502348835453086	58	11	1	ns	p	=	1
red-backed shrike	Clutch	1939	1969	0.19403987416342058	58	5	1	ns	p	=	1
red-backed shrike	Clutch	1939	1972	0.003817444918696972	58	12	1	ns	p	=	1
red-backed shrike	Clutch	1939	1973	0.037200110101936655	58	6	1	ns	p	=	1
red-backed shrike	Clutch	1940	1941	3.0523341264986917e-7	34	14	5.338532387246212e-4	***	p	=	0.000534	(***)
red-backed shrike	Clutch	1940	1942	0.012178630721826	34	41	1	ns	p	=	1
red-backed shrike	Clutch	1940	1943	0.0869546031666411	34	23	1	ns	p	=	1
red-backed shrike	Clutch	1940	1944	0.0016581691021846183	34	3	1	ns	p	=	1
red-backed shrike	Clutch	1940	1945	6.403692652298353e-6	34	12	0.010783818426470427	*	p	=	0.0108	(*)
red-backed shrike	Clutch	1940	1946	0.022617483727213932	34	5	1	ns	p	=	1
red-backed shrike	Clutch	1940	1947	1.6346810583094064e-5	34	13	0.026857809788023546	*	p	=	0.0269	(*)
red-backed shrike	Clutch	1940	1948	0.004605989058511565	34	24	1	ns	p	=	1
red-backed shrike	Clutch	1940	1949	0.005837290818883034	34	12	1	ns	p	=	1
red-backed shrike	Clutch	1940	1950	0.4745868816576756	34	10	1	ns	p	=	1
red-backed shrike	Clutch	1940	1951	0.7251901608966267	34	31	1	ns	p	=	1
red-backed shrike	Clutch	1940	1952	0.6274677513574345	34	46	1	ns	p	=	1
red-backed shrike	Clutch	1940	1953	0.1397668659488213	34	32	1	ns	p	=	1
red-backed shrike	Clutch	1940	1954	0.7778992457674399	34	44	1	ns	p	=	1
red-backed shrike	Clutch	1940	1955	0.0917331378512384	34	59	1	ns	p	=	1
red-backed shrike	Clutch	1940	1956	0.05191457200242998	34	40	1	ns	p	=	1
red-backed shrike	Clutch	1940	1957	0.930143585515258	34	22	1	ns	p	=	1
red-backed shrike	Clutch	1940	1959	0.015550527725451627	34	29	1	ns	p	=	1
red-backed shrike	Clutch	1940	1960	2.4736820712014214e-4	34	12	0.3777312522724571	ns	p	=	0.378
red-backed shrike	Clutch	1940	1961	0.930143585515258	34	22	1	ns	p	=	1
red-backed shrike	Clutch	1940	1962	0.6222311278899488	34	21	1	ns	p	=	1
red-backed shrike	Clutch	1940	1964	0.3358350927858173	34	61	1	ns	p	=	1
red-backed shrike	Clutch	1940	1966	0.022617483727213932	34	5	1	ns	p	=	1
red-backed shrike	Clutch	1940	1967	0.04448237874303686	34	6	1	ns	p	=	1
red-backed shrike	Clutch	1940	1968	0.9510747382654914	34	11	1	ns	p	=	1
red-backed shrike	Clutch	1940	1969	0.022617483727213932	34	5	1	ns	p	=	1
red-backed shrike	Clutch	1940	1972	0.005837290818883034	34	12	1	ns	p	=	1
red-backed shrike	Clutch	1940	1973	0.04448237874303686	34	6	1	ns	p	=	1
red-backed shrike	Clutch	1941	1942	2.846786496292528e-4	14	41	0.43100347553868873	ns	p	=	0.431
red-backed shrike	Clutch	1941	1943	6.203494143035672e-7	14	23	0.0010800283303025104	**	p	=	0.00108	(**)
red-backed shrike	Clutch	1941	1944	0.2692600342671658	14	3	1	ns	p	=	1
red-backed shrike	Clutch	1941	1945	0.035774648111494965	14	12	1	ns	p	=	1
red-backed shrike	Clutch	1941	1946	0.003381104449283811	14	5	1	ns	p	=	1
red-backed shrike	Clutch	1941	1947	1.0235946315370098e-5	14	13	0.017032614668775842	*	p	=	0.017	(*)
red-backed shrike	Clutch	1941	1948	1.0038453092489997e-6	14	24	0.0017376562303100184	**	p	=	0.00174	(**)
red-backed shrike	Clutch	1941	1949	1.2285198946218515e-5	14	12	0.0203688598528303	*	p	=	0.0204	(*)
red-backed shrike	Clutch	1941	1950	7.02871312383495e-4	14	10	1	ns	p	=	1
red-backed shrike	Clutch	1941	1951	2.6123056956532024e-5	14	31	0.04239772144045147	*	p	=	0.0424	(*)
red-backed shrike	Clutch	1941	1952	1.2200285675568273e-6	14	46	0.0021082093647381978	**	p	=	0.00211	(**)
red-backed shrike	Clutch	1941	1953	5.593327554129767e-7	14	32	9.754763254402315e-4	***	p	=	0.000975	(***)
red-backed shrike	Clutch	1941	1954	1.337805553455965e-5	14	44	0.022060413576488865	*	p	=	0.0221	(*)
red-backed shrike	Clutch	1941	1955	4.154412816039099e-6	14	59	0.007054192961634391	**	p	=	0.00705	(**)
red-backed shrike	Clutch	1941	1956	3.827278357807474e-6	14	40	0.0065140277649883204	**	p	=	0.00651	(**)
red-backed shrike	Clutch	1941	1957	3.1006099676428364e-6	14	22	0.005292741214766322	**	p	=	0.00529	(**)
red-backed shrike	Clutch	1941	1959	2.4058830933010877e-5	14	29	0.0391437179280087	*	p	=	0.0391	(*)
red-backed shrike	Clutch	1941	1960	0.013568063626032176	14	12	1	ns	p	=	1
red-backed shrike	Clutch	1941	1961	3.1006099676428364e-6	14	22	0.005292741214766322	**	p	=	0.00529	(**)
red-backed shrike	Clutch	1941	1962	1.4180319908495866e-5	14	21	0.023347111296147017	*	p	=	0.0233	(*)
red-backed shrike	Clutch	1941	1964	8.849685137753695e-9	14	61	1.5610844582997517e-05	****	p	=	1.56e-05	(****)
red-backed shrike	Clutch	1941	1966	0.003381104449283811	14	5	1	ns	p	=	1
red-backed shrike	Clutch	1941	1967	6.174043804648085e-4	14	6	0.8952363516739724	ns	p	=	0.895
red-backed shrike	Clutch	1941	1968	9.304873237054078e-5	14	11	0.1472030946101955	ns	p	=	0.147
red-backed shrike	Clutch	1941	1969	0.003381104449283811	14	5	1	ns	p	=	1
red-backed shrike	Clutch	1941	1972	1.2285198946218515e-5	14	12	0.0203688598528303	*	p	=	0.0204	(*)
red-backed shrike	Clutch	1941	1973	6.174043804648085e-4	14	6	0.8952363516739724	ns	p	=	0.895
red-backed shrike	Clutch	1942	1943	0.0013346830426512026	41	23	1	ns	p	=	1
red-backed shrike	Clutch	1942	1944	0.010778456909114605	41	3	1	ns	p	=	1
red-backed shrike	Clutch	1942	1945	0.0569841669720599	41	12	1	ns	p	=	1
red-backed shrike	Clutch	1942	1946	1	41	5	1	ns	p	=	1
red-backed shrike	Clutch	1942	1947	5.9453967551770325e-6	41	13	0.010023938929228477	*	p	=	0.01	(*)
red-backed shrike	Clutch	1942	1948	5.1431259776073824e-5	41	24	0.08218715312216597	ns	p	=	0.0822
red-backed shrike	Clutch	1942	1949	0.0011262705159455807	41	12	1	ns	p	=	1
red-backed shrike	Clutch	1942	1950	0.3781883197886901	41	10	1	ns	p	=	1
red-backed shrike	Clutch	1942	1951	0.10455067798172146	41	31	1	ns	p	=	1
red-backed shrike	Clutch	1942	1952	0.031632209752640916	41	46	1	ns	p	=	1
red-backed shrike	Clutch	1942	1953	0.10429105150545083	41	32	1	ns	p	=	1
red-backed shrike	Clutch	1942	1954	0.034021890775177414	41	44	1	ns	p	=	1
red-backed shrike	Clutch	1942	1955	0.23936375448783764	41	59	1	ns	p	=	1
red-backed shrike	Clutch	1942	1956	0.2925480158388333	41	40	1	ns	p	=	1
red-backed shrike	Clutch	1942	1957	0.033651940971055734	41	22	1	ns	p	=	1
red-backed shrike	Clutch	1942	1959	0.6514123213634619	41	29	1	ns	p	=	1
red-backed shrike	Clutch	1942	1960	0.37091453006333996	41	12	1	ns	p	=	1
red-backed shrike	Clutch	1942	1961	0.033651940971055734	41	22	1	ns	p	=	1
red-backed shrike	Clutch	1942	1962	0.09781500514364697	41	21	1	ns	p	=	1
red-backed shrike	Clutch	1942	1964	5.500727253207515e-4	41	61	0.8075067607708631	ns	p	=	0.808
red-backed shrike	Clutch	1942	1966	1	41	5	1	ns	p	=	1
red-backed shrike	Clutch	1942	1967	0.017676857697708135	41	6	1	ns	p	=	1
red-backed shrike	Clutch	1942	1968	0.10202422484466447	41	11	1	ns	p	=	1
red-backed shrike	Clutch	1942	1969	1	41	5	1	ns	p	=	1
red-backed shrike	Clutch	1942	1972	0.0011262705159455807	41	12	1	ns	p	=	1
red-backed shrike	Clutch	1942	1973	0.017676857697708135	41	6	1	ns	p	=	1
red-backed shrike	Clutch	1943	1944	7.863652417891379e-4	23	3	1	ns	p	=	1
red-backed shrike	Clutch	1943	1945	2.1165857364931296e-6	23	12	0.0036362942952951967	**	p	=	0.00364	(**)
red-backed shrike	Clutch	1943	1946	0.0013076193710564454	23	5	1	ns	p	=	1
red-backed shrike	Clutch	1943	1947	1.732046789972141e-4	23	13	0.26846725244568187	ns	p	=	0.268
red-backed shrike	Clutch	1943	1948	0.10480695473977297	23	24	1	ns	p	=	1
red-backed shrike	Clutch	1943	1949	0.09087570605964948	23	12	1	ns	p	=	1
red-backed shrike	Clutch	1943	1950	0.12627219318363622	23	10	1	ns	p	=	1
red-backed shrike	Clutch	1943	1951	0.0980746737582747	23	31	1	ns	p	=	1
red-backed shrike	Clutch	1943	1952	0.03339245353739246	23	46	1	ns	p	=	1
red-backed shrike	Clutch	1943	1953	0.0031032444361405696	23	32	1	ns	p	=	1
red-backed shrike	Clutch	1943	1954	0.22410714977272617	23	44	1	ns	p	=	1
red-backed shrike	Clutch	1943	1955	0.006671112277419814	23	59	1	ns	p	=	1
red-backed shrike	Clutch	1943	1956	0.0034407163248673786	23	40	1	ns	p	=	1
red-backed shrike	Clutch	1943	1957	0.09808396789002623	23	22	1	ns	p	=	1
red-backed shrike	Clutch	1943	1959	0.0015592390321438423	23	29	1	ns	p	=	1
red-backed shrike	Clutch	1943	1960	1.030490244013137e-5	23	12	0.01713705275793847	*	p	=	0.0171	(*)
red-backed shrike	Clutch	1943	1961	0.09808396789002623	23	22	1	ns	p	=	1
red-backed shrike	Clutch	1943	1962	0.0826421823642216	23	21	1	ns	p	=	1
red-backed shrike	Clutch	1943	1964	0.33692731205280896	23	61	1	ns	p	=	1
red-backed shrike	Clutch	1943	1966	0.0013076193710564454	23	5	1	ns	p	=	1
red-backed shrike	Clutch	1943	1967	0.2330776684294451	23	6	1	ns	p	=	1
red-backed shrike	Clutch	1943	1968	0.1689936523545765	23	11	1	ns	p	=	1
red-backed shrike	Clutch	1943	1969	0.0013076193710564454	23	5	1	ns	p	=	1
red-backed shrike	Clutch	1943	1972	0.09087570605964948	23	12	1	ns	p	=	1
red-backed shrike	Clutch	1943	1973	0.2330776684294451	23	6	1	ns	p	=	1
red-backed shrike	Clutch	1944	1945	0.045957133334463204	3	12	1	ns	p	=	1
red-backed shrike	Clutch	1944	1946	1	3	5	1	ns	p	=	1
red-backed shrike	Clutch	1944	1947	0.005853028876222981	3	13	1	ns	p	=	1
red-backed shrike	Clutch	1944	1948	0.003660536251967184	3	24	1	ns	p	=	1
red-backed shrike	Clutch	1944	1949	1	3	12	1	ns	p	=	1
red-backed shrike	Clutch	1944	1950	0.008421434948084365	3	10	1	ns	p	=	1
red-backed shrike	Clutch	1944	1951	0.005276745374232365	3	31	1	ns	p	=	1
red-backed shrike	Clutch	1944	1952	0.0038776151103157874	3	46	1	ns	p	=	1
red-backed shrike	Clutch	1944	1953	0.0014560901197136977	3	32	1	ns	p	=	1
red-backed shrike	Clutch	1944	1954	0.005279711341303742	3	44	1	ns	p	=	1
red-backed shrike	Clutch	1944	1955	0.003221383054691015	3	59	1	ns	p	=	1
red-backed shrike	Clutch	1944	1956	0.002677205276708883	3	40	1	ns	p	=	1
red-backed shrike	Clutch	1944	1957	0.002769888129126102	3	22	1	ns	p	=	1
red-backed shrike	Clutch	1944	1959	0.003224154654783398	3	29	1	ns	p	=	1
red-backed shrike	Clutch	1944	1960	0.04669910587201772	3	12	1	ns	p	=	1
red-backed shrike	Clutch	1944	1961	0.002769888129126102	3	22	1	ns	p	=	1
red-backed shrike	Clutch	1944	1962	0.003541246357762729	3	21	1	ns	p	=	1
red-backed shrike	Clutch	1944	1964	5.731840321229795e-4	3	61	0.8345559507710582	ns	p	=	0.835
red-backed shrike	Clutch	1944	1966	1	3	5	1	ns	p	=	1
red-backed shrike	Clutch	1944	1967	1	3	6	1	ns	p	=	1
red-backed shrike	Clutch	1944	1968	0.007577509934283887	3	11	1	ns	p	=	1
red-backed shrike	Clutch	1944	1969	1	3	5	1	ns	p	=	1
red-backed shrike	Clutch	1944	1972	1	3	12	1	ns	p	=	1
red-backed shrike	Clutch	1944	1973	1	3	6	1	ns	p	=	1
red-backed shrike	Clutch	1945	1946	0.04254353174271092	12	5	1	ns	p	=	1
red-backed shrike	Clutch	1945	1947	1.5561700144186736e-5	12	13	0.025583435037042995	*	p	=	0.0256	(*)
red-backed shrike	Clutch	1945	1948	5.331331405843602e-6	12	24	0.008993956081658157	**	p	=	0.00899	(**)
red-backed shrike	Clutch	1945	1949	8.621207061499495e-6	12	12	0.014406036999765656	*	p	=	0.0144	(*)
red-backed shrike	Clutch	1945	1950	0.030284416360291097	12	10	1	ns	p	=	1
red-backed shrike	Clutch	1945	1951	0.0011417706026982573	12	31	1	ns	p	=	1
red-backed shrike	Clutch	1945	1952	2.690279801318596e-5	12	46	0.043636338377387625	*	p	=	0.0436	(*)
red-backed shrike	Clutch	1945	1953	2.9097727981365777e-5	12	32	0.047109221601831196	*	p	=	0.0471	(*)
red-backed shrike	Clutch	1945	1954	2.555404063328495e-4	12	44	0.3881658772195984	ns	p	=	0.388
red-backed shrike	Clutch	1945	1955	0.002657840308385987	12	59	1	ns	p	=	1
red-backed shrike	Clutch	1945	1956	0.002897084079303662	12	40	1	ns	p	=	1
red-backed shrike	Clutch	1945	1957	3.8205690306287844e-5	12	22	0.06151116139312343	ns	p	=	0.0615
red-backed shrike	Clutch	1945	1959	0.02011498353533923	12	29	1	ns	p	=	1
red-backed shrike	Clutch	1945	1960	0.13361440253771614	12	12	1	ns	p	=	1
red-backed shrike	Clutch	1945	1961	3.8205690306287844e-5	12	22	0.06151116139312343	ns	p	=	0.0615
red-backed shrike	Clutch	1945	1962	8.536812922598992e-4	12	21	1	ns	p	=	1
red-backed shrike	Clutch	1945	1964	4.881521405906763e-7	12	61	8.518254853307301e-4	***	p	=	0.000852	(***)
red-backed shrike	Clutch	1945	1966	0.04254353174271092	12	5	1	ns	p	=	1
red-backed shrike	Clutch	1945	1967	5.606283539695928e-4	12	6	0.8207599102114838	ns	p	=	0.821
red-backed shrike	Clutch	1945	1968	5.618947077167861e-4	12	11	0.8207599102114838	ns	p	=	0.821
red-backed shrike	Clutch	1945	1969	0.04254353174271092	12	5	1	ns	p	=	1
red-backed shrike	Clutch	1945	1972	8.621207061499495e-6	12	12	0.014406036999765656	*	p	=	0.0144	(*)
red-backed shrike	Clutch	1945	1973	5.606283539695928e-4	12	6	0.8207599102114838	ns	p	=	0.821
red-backed shrike	Clutch	1946	1947	8.018226046505578e-4	5	13	1	ns	p	=	1
red-backed shrike	Clutch	1946	1948	0.003723315104765778	5	24	1	ns	p	=	1
red-backed shrike	Clutch	1946	1949	1	5	12	1	ns	p	=	1
red-backed shrike	Clutch	1946	1950	0.5577377267622736	5	10	1	ns	p	=	1
red-backed shrike	Clutch	1946	1951	0.1386176074801415	5	31	1	ns	p	=	1
red-backed shrike	Clutch	1946	1952	0.05036058260798606	5	46	1	ns	p	=	1
red-backed shrike	Clutch	1946	1953	0.10614155309421311	5	32	1	ns	p	=	1
red-backed shrike	Clutch	1946	1954	0.04904541475481755	5	44	1	ns	p	=	1
red-backed shrike	Clutch	1946	1955	0.46862035947930414	5	59	1	ns	p	=	1
red-backed shrike	Clutch	1946	1956	0.5767725088599241	5	40	1	ns	p	=	1
red-backed shrike	Clutch	1946	1957	0.032517386668595584	5	22	1	ns	p	=	1
red-backed shrike	Clutch	1946	1959	1	5	29	1	ns	p	=	1
red-backed shrike	Clutch	1946	1960	0.39614390915207404	5	12	1	ns	p	=	1
red-backed shrike	Clutch	1946	1961	0.032517386668595584	5	22	1	ns	p	=	1
red-backed shrike	Clutch	1946	1962	0.16689037313574262	5	21	1	ns	p	=	1
red-backed shrike	Clutch	1946	1964	0.006742147273154815	5	61	1	ns	p	=	1
red-backed shrike	Clutch	1946	1966	1	5	5	1	ns	p	=	1
red-backed shrike	Clutch	1946	1967	1	5	6	1	ns	p	=	1
red-backed shrike	Clutch	1946	1968	0.05056187540177509	5	11	1	ns	p	=	1
red-backed shrike	Clutch	1946	1969	1	5	5	1	ns	p	=	1
red-backed shrike	Clutch	1946	1972	1	5	12	1	ns	p	=	1
red-backed shrike	Clutch	1946	1973	1	5	6	1	ns	p	=	1
red-backed shrike	Clutch	1947	1948	0.06401113310518712	13	24	1	ns	p	=	1
red-backed shrike	Clutch	1947	1949	0.0037285953227358887	13	12	1	ns	p	=	1
red-backed shrike	Clutch	1947	1950	0.0015093584746340984	13	10	1	ns	p	=	1
red-backed shrike	Clutch	1947	1951	3.877081961672763e-5	13	31	0.06234347794369804	ns	p	=	0.0623
red-backed shrike	Clutch	1947	1952	5.317604595480565e-6	13	46	0.008976116557171194	**	p	=	0.00898	(**)
red-backed shrike	Clutch	1947	1953	2.9775741153562895e-6	13	32	0.005091651737259255	**	p	=	0.00509	(**)
red-backed shrike	Clutch	1947	1954	1.6545685507627966e-5	13	44	0.02716801560352512	*	p	=	0.0272	(*)
red-backed shrike	Clutch	1947	1955	3.7640167304070097e-6	13	59	0.006410120491883138	**	p	=	0.00641	(**)
red-backed shrike	Clutch	1947	1956	6.449048347635124e-6	13	40	0.010853748369069913	*	p	=	0.0109	(*)
red-backed shrike	Clutch	1947	1957	6.808680687135354e-5	13	22	0.10825802292545213	ns	p	=	0.108
red-backed shrike	Clutch	1947	1959	1.1957926996631067e-5	13	29	0.01983820088741094	*	p	=	0.0198	(*)
red-backed shrike	Clutch	1947	1960	8.96989112463471e-6	13	12	0.014970748287015332	*	p	=	0.015	(*)
red-backed shrike	Clutch	1947	1961	6.808680687135354e-5	13	22	0.10825802292545213	ns	p	=	0.108
red-backed shrike	Clutch	1947	1962	1.0910231001130813e-4	13	21	0.1718361382678103	ns	p	=	0.172
red-backed shrike	Clutch	1947	1964	5.9974439194311424e-6	13	61	0.010105693004241476	*	p	=	0.0101	(*)
red-backed shrike	Clutch	1947	1966	8.018226046505578e-4	13	5	1	ns	p	=	1
red-backed shrike	Clutch	1947	1967	0.03163567500820534	13	6	1	ns	p	=	1
red-backed shrike	Clutch	1947	1968	8.223829922831589e-4	13	11	1	ns	p	=	1
red-backed shrike	Clutch	1947	1969	8.018226046505578e-4	13	5	1	ns	p	=	1
red-backed shrike	Clutch	1947	1972	0.0037285953227358887	13	12	1	ns	p	=	1
red-backed shrike	Clutch	1947	1973	0.03163567500820534	13	6	1	ns	p	=	1
red-backed shrike	Clutch	1948	1949	0.6432379516543073	24	12	1	ns	p	=	1
red-backed shrike	Clutch	1948	1950	0.02725336615055764	24	10	1	ns	p	=	1
red-backed shrike	Clutch	1948	1951	0.004742749812887918	24	31	1	ns	p	=	1
red-backed shrike	Clutch	1948	1952	0.0011541811949595878	24	46	1	ns	p	=	1
red-backed shrike	Clutch	1948	1953	2.5167795323607206e-4	24	32	0.38355720073177385	ns	p	=	0.384
red-backed shrike	Clutch	1948	1954	0.00646126398475534	24	44	1	ns	p	=	1
red-backed shrike	Clutch	1948	1955	1.3078354992309272e-4	24	59	0.20402233788002466	ns	p	=	0.204
red-backed shrike	Clutch	1948	1956	1.4500068841750069e-4	24	40	0.22489606773554358	ns	p	=	0.225
red-backed shrike	Clutch	1948	1957	0.009710564739003847	24	22	1	ns	p	=	1
red-backed shrike	Clutch	1948	1959	1.1725036499088867e-4	24	29	0.18337957084574988	ns	p	=	0.183
red-backed shrike	Clutch	1948	1960	2.3370663343858997e-5	24	12	0.03807081058714631	*	p	=	0.0381	(*)
red-backed shrike	Clutch	1948	1961	0.009710564739003847	24	22	1	ns	p	=	1
red-backed shrike	Clutch	1948	1962	0.007658064164334521	24	21	1	ns	p	=	1
red-backed shrike	Clutch	1948	1964	0.008027507666783012	24	61	1	ns	p	=	1
red-backed shrike	Clutch	1948	1966	0.003723315104765778	24	5	1	ns	p	=	1
red-backed shrike	Clutch	1948	1967	0.7448052194007644	24	6	1	ns	p	=	1
red-backed shrike	Clutch	1948	1968	0.0391105188183906	24	11	1	ns	p	=	1
red-backed shrike	Clutch	1948	1969	0.003723315104765778	24	5	1	ns	p	=	1
red-backed shrike	Clutch	1948	1972	0.6432379516543073	24	12	1	ns	p	=	1
red-backed shrike	Clutch	1948	1973	0.7448052194007644	24	6	1	ns	p	=	1
red-backed shrike	Clutch	1949	1950	0.020496583258888406	12	10	1	ns	p	=	1
red-backed shrike	Clutch	1949	1951	0.014170611154151538	12	31	1	ns	p	=	1
red-backed shrike	Clutch	1949	1952	0.0029329283083603104	12	46	1	ns	p	=	1
red-backed shrike	Clutch	1949	1953	2.6178560637541776e-4	12	32	0.3968669792651333	ns	p	=	0.397
red-backed shrike	Clutch	1949	1954	0.02816806679804585	12	44	1	ns	p	=	1
red-backed shrike	Clutch	1949	1955	0.0025582926485877753	12	59	1	ns	p	=	1
red-backed shrike	Clutch	1949	1956	0.001301926579934037	12	40	1	ns	p	=	1
red-backed shrike	Clutch	1949	1957	0.006611763949720043	12	22	1	ns	p	=	1
red-backed shrike	Clutch	1949	1959	9.399515219220393e-4	12	29	1	ns	p	=	1
red-backed shrike	Clutch	1949	1960	4.118627926885114e-6	12	12	0.007001667475704695	**	p	=	0.007	(**)
red-backed shrike	Clutch	1949	1961	0.006611763949720043	12	22	1	ns	p	=	1
red-backed shrike	Clutch	1949	1962	0.010400580164884727	12	21	1	ns	p	=	1
red-backed shrike	Clutch	1949	1964	0.027392129296273344	12	61	1	ns	p	=	1
red-backed shrike	Clutch	1949	1966	1	12	5	1	ns	p	=	1
red-backed shrike	Clutch	1949	1967	1	12	6	1	ns	p	=	1
red-backed shrike	Clutch	1949	1968	0.011118388507857669	12	11	1	ns	p	=	1
red-backed shrike	Clutch	1949	1969	1	12	5	1	ns	p	=	1
red-backed shrike	Clutch	1949	1972	1	12	12	1	ns	p	=	1
red-backed shrike	Clutch	1949	1973	1	12	6	1	ns	p	=	1
red-backed shrike	Clutch	1950	1951	0.8485131589046983	10	31	1	ns	p	=	1
red-backed shrike	Clutch	1950	1952	0.6756354714369818	10	46	1	ns	p	=	1
red-backed shrike	Clutch	1950	1953	0.9087315848632497	10	32	1	ns	p	=	1
red-backed shrike	Clutch	1950	1954	0.6413026019769833	10	44	1	ns	p	=	1
red-backed shrike	Clutch	1950	1955	0.8151543562177028	10	59	1	ns	p	=	1
red-backed shrike	Clutch	1950	1956	0.8025381469569169	10	40	1	ns	p	=	1
red-backed shrike	Clutch	1950	1957	0.5369828643555787	10	22	1	ns	p	=	1
red-backed shrike	Clutch	1950	1959	0.560473668393014	10	29	1	ns	p	=	1
red-backed shrike	Clutch	1950	1960	0.17068974984084648	10	12	1	ns	p	=	1
red-backed shrike	Clutch	1950	1961	0.5369828643555787	10	22	1	ns	p	=	1
red-backed shrike	Clutch	1950	1962	0.7563485123976393	10	21	1	ns	p	=	1
red-backed shrike	Clutch	1950	1964	0.257506131176177	10	61	1	ns	p	=	1
red-backed shrike	Clutch	1950	1966	0.5577377267622736	10	5	1	ns	p	=	1
red-backed shrike	Clutch	1950	1967	0.09693818842839906	10	6	1	ns	p	=	1
red-backed shrike	Clutch	1950	1968	0.6076632086583578	10	11	1	ns	p	=	1
red-backed shrike	Clutch	1950	1969	0.5577377267622736	10	5	1	ns	p	=	1
red-backed shrike	Clutch	1950	1972	0.020496583258888406	10	12	1	ns	p	=	1
red-backed shrike	Clutch	1950	1973	0.09693818842839906	10	6	1	ns	p	=	1
red-backed shrike	Clutch	1951	1952	0.9395098602742663	31	46	1	ns	p	=	1
red-backed shrike	Clutch	1951	1953	0.4703269875359841	31	32	1	ns	p	=	1
red-backed shrike	Clutch	1951	1954	0.6611527013252407	31	44	1	ns	p	=	1
red-backed shrike	Clutch	1951	1955	0.4021495852439793	31	59	1	ns	p	=	1
red-backed shrike	Clutch	1951	1956	0.32625429750979823	31	40	1	ns	p	=	1
red-backed shrike	Clutch	1951	1957	0.8138086896733683	31	22	1	ns	p	=	1
red-backed shrike	Clutch	1951	1959	0.17739234559169176	31	29	1	ns	p	=	1
red-backed shrike	Clutch	1951	1960	0.008630209870705938	31	12	1	ns	p	=	1
red-backed shrike	Clutch	1951	1961	0.8138086896733683	31	22	1	ns	p	=	1
red-backed shrike	Clutch	1951	1962	1	31	21	1	ns	p	=	1
red-backed shrike	Clutch	1951	1964	0.23726746407957475	31	61	1	ns	p	=	1
red-backed shrike	Clutch	1951	1966	0.1386176074801415	31	5	1	ns	p	=	1
red-backed shrike	Clutch	1951	1967	0.07776511667532865	31	6	1	ns	p	=	1
red-backed shrike	Clutch	1951	1968	0.8581350893554107	31	11	1	ns	p	=	1
red-backed shrike	Clutch	1951	1969	0.1386176074801415	31	5	1	ns	p	=	1
red-backed shrike	Clutch	1951	1972	0.014170611154151538	31	12	1	ns	p	=	1
red-backed shrike	Clutch	1951	1973	0.07776511667532865	31	6	1	ns	p	=	1
red-backed shrike	Clutch	1952	1953	0.31011972469347854	46	32	1	ns	p	=	1
red-backed shrike	Clutch	1952	1954	0.4401894682786873	46	44	1	ns	p	=	1
red-backed shrike	Clutch	1952	1955	0.20767346010339058	46	59	1	ns	p	=	1
red-backed shrike	Clutch	1952	1956	0.12211267913070754	46	40	1	ns	p	=	1
red-backed shrike	Clutch	1952	1957	0.7474103228629685	46	22	1	ns	p	=	1
red-backed shrike	Clutch	1952	1959	0.03929340912455729	46	29	1	ns	p	=	1
red-backed shrike	Clutch	1952	1960	9.209103934494058e-4	46	12	1	ns	p	=	1
red-backed shrike	Clutch	1952	1961	0.7474103228629685	46	22	1	ns	p	=	1
red-backed shrike	Clutch	1952	1962	0.921404361733547	46	21	1	ns	p	=	1
red-backed shrike	Clutch	1952	1964	0.1176490290709635	46	61	1	ns	p	=	1
red-backed shrike	Clutch	1952	1966	0.05036058260798606	46	5	1	ns	p	=	1
red-backed shrike	Clutch	1952	1967	0.03043570554957139	46	6	1	ns	p	=	1
red-backed shrike	Clutch	1952	1968	0.8088138836018682	46	11	1	ns	p	=	1
red-backed shrike	Clutch	1952	1969	0.05036058260798606	46	5	1	ns	p	=	1
red-backed shrike	Clutch	1952	1972	0.0029329283083603104	46	12	1	ns	p	=	1
red-backed shrike	Clutch	1952	1973	0.03043570554957139	46	6	1	ns	p	=	1
red-backed shrike	Clutch	1953	1954	0.13878776603317095	32	44	1	ns	p	=	1
red-backed shrike	Clutch	1953	1955	0.569369538030231	32	59	1	ns	p	=	1
red-backed shrike	Clutch	1953	1956	0.3797165541001085	32	40	1	ns	p	=	1
red-backed shrike	Clutch	1953	1957	0.2236663335229657	32	22	1	ns	p	=	1
red-backed shrike	Clutch	1953	1959	0.11456106789696904	32	29	1	ns	p	=	1
red-backed shrike	Clutch	1953	1960	0.003063434867755768	32	12	1	ns	p	=	1
red-backed shrike	Clutch	1953	1961	0.2236663335229657	32	22	1	ns	p	=	1
red-backed shrike	Clutch	1953	1962	0.6046085957420797	32	21	1	ns	p	=	1
red-backed shrike	Clutch	1953	1964	0.0132232322532382	32	61	1	ns	p	=	1
red-backed shrike	Clutch	1953	1966	0.10614155309421311	32	5	1	ns	p	=	1
red-backed shrike	Clutch	1953	1967	0.005900646256403496	32	6	1	ns	p	=	1
red-backed shrike	Clutch	1953	1968	0.336690484158142	32	11	1	ns	p	=	1
red-backed shrike	Clutch	1953	1969	0.10614155309421311	32	5	1	ns	p	=	1
red-backed shrike	Clutch	1953	1972	2.6178560637541776e-4	32	12	0.3968669792651333	ns	p	=	0.397
red-backed shrike	Clutch	1953	1973	0.005900646256403496	32	6	1	ns	p	=	1
red-backed shrike	Clutch	1954	1955	0.15457899231137073	44	59	1	ns	p	=	1
red-backed shrike	Clutch	1954	1956	0.11267929872229514	44	40	1	ns	p	=	1
red-backed shrike	Clutch	1954	1957	0.7442104682586659	44	22	1	ns	p	=	1
red-backed shrike	Clutch	1954	1959	0.0615593239183844	44	29	1	ns	p	=	1
red-backed shrike	Clutch	1954	1960	0.0012912833678681143	44	12	1	ns	p	=	1
red-backed shrike	Clutch	1954	1961	0.7442104682586659	44	22	1	ns	p	=	1
red-backed shrike	Clutch	1954	1962	0.644537471872946	44	21	1	ns	p	=	1
red-backed shrike	Clutch	1954	1964	0.5465791777495502	44	61	1	ns	p	=	1
red-backed shrike	Clutch	1954	1966	0.04904541475481755	44	5	1	ns	p	=	1
red-backed shrike	Clutch	1954	1967	0.11714026015408105	44	6	1	ns	p	=	1
red-backed shrike	Clutch	1954	1968	0.8032419516845668	44	11	1	ns	p	=	1
red-backed shrike	Clutch	1954	1969	0.04904541475481755	44	5	1	ns	p	=	1
red-backed shrike	Clutch	1954	1972	0.02816806679804585	44	12	1	ns	p	=	1
red-backed shrike	Clutch	1954	1973	0.11714026015408105	44	6	1	ns	p	=	1
red-backed shrike	Clutch	1955	1956	0.9048659036594948	59	40	1	ns	p	=	1
red-backed shrike	Clutch	1955	1957	0.16926473676128242	59	22	1	ns	p	=	1
red-backed shrike	Clutch	1955	1959	0.47129768499910535	59	29	1	ns	p	=	1
red-backed shrike	Clutch	1955	1960	0.06503374027716474	59	12	1	ns	p	=	1
red-backed shrike	Clutch	1955	1961	0.16926473676128242	59	22	1	ns	p	=	1
red-backed shrike	Clutch	1955	1962	0.38838808072455505	59	21	1	ns	p	=	1
red-backed shrike	Clutch	1955	1964	0.006865134057439999	59	61	1	ns	p	=	1
red-backed shrike	Clutch	1955	1966	0.46862035947930414	59	5	1	ns	p	=	1
red-backed shrike	Clutch	1955	1967	0.029558837794375164	59	6	1	ns	p	=	1
red-backed shrike	Clutch	1955	1968	0.29953342194903587	59	11	1	ns	p	=	1
red-backed shrike	Clutch	1955	1969	0.46862035947930414	59	5	1	ns	p	=	1
red-backed shrike	Clutch	1955	1972	0.0025582926485877753	59	12	1	ns	p	=	1
red-backed shrike	Clutch	1955	1973	0.029558837794375164	59	6	1	ns	p	=	1
red-backed shrike	Clutch	1956	1957	0.104499703652566	40	22	1	ns	p	=	1
red-backed shrike	Clutch	1956	1959	0.509359142678466	40	29	1	ns	p	=	1
red-backed shrike	Clutch	1956	1960	0.10951923493795805	40	12	1	ns	p	=	1
red-backed shrike	Clutch	1956	1961	0.104499703652566	40	22	1	ns	p	=	1
red-backed shrike	Clutch	1956	1962	0.31873654973572685	40	21	1	ns	p	=	1
red-backed shrike	Clutch	1956	1964	0.00436759566251621	40	61	1	ns	p	=	1
red-backed shrike	Clutch	1956	1966	0.5767725088599241	40	5	1	ns	p	=	1
red-backed shrike	Clutch	1956	1967	0.019053007387338033	40	6	1	ns	p	=	1
red-backed shrike	Clutch	1956	1968	0.21173108082650427	40	11	1	ns	p	=	1
red-backed shrike	Clutch	1956	1969	0.5767725088599241	40	5	1	ns	p	=	1
red-backed shrike	Clutch	1956	1972	0.001301926579934037	40	12	1	ns	p	=	1
red-backed shrike	Clutch	1956	1973	0.019053007387338033	40	6	1	ns	p	=	1
red-backed shrike	Clutch	1957	1959	0.037119746370297184	22	29	1	ns	p	=	1
red-backed shrike	Clutch	1957	1960	7.123274345460983e-4	22	12	1	ns	p	=	1
red-backed shrike	Clutch	1957	1961	1	22	22	1	ns	p	=	1
red-backed shrike	Clutch	1957	1962	0.7109303236674793	22	21	1	ns	p	=	1
red-backed shrike	Clutch	1957	1964	0.350888209953296	22	61	1	ns	p	=	1
red-backed shrike	Clutch	1957	1966	0.032517386668595584	22	5	1	ns	p	=	1
red-backed shrike	Clutch	1957	1967	0.04671339057836323	22	6	1	ns	p	=	1
red-backed shrike	Clutch	1957	1968	1	22	11	1	ns	p	=	1
red-backed shrike	Clutch	1957	1969	0.032517386668595584	22	5	1	ns	p	=	1
red-backed shrike	Clutch	1957	1972	0.006611763949720043	22	12	1	ns	p	=	1
red-backed shrike	Clutch	1957	1973	0.04671339057836323	22	6	1	ns	p	=	1
red-backed shrike	Clutch	1959	1960	0.3896946364924534	29	12	1	ns	p	=	1
red-backed shrike	Clutch	1959	1961	0.037119746370297184	29	22	1	ns	p	=	1
red-backed shrike	Clutch	1959	1962	0.149877207712419	29	21	1	ns	p	=	1
red-backed shrike	Clutch	1959	1964	0.0014813750063096055	29	61	1	ns	p	=	1
red-backed shrike	Clutch	1959	1966	1	29	5	1	ns	p	=	1
red-backed shrike	Clutch	1959	1967	0.014737257689556265	29	6	1	ns	p	=	1
red-backed shrike	Clutch	1959	1968	0.10038310189808572	29	11	1	ns	p	=	1
red-backed shrike	Clutch	1959	1969	1	29	5	1	ns	p	=	1
red-backed shrike	Clutch	1959	1972	9.399515219220393e-4	29	12	1	ns	p	=	1
red-backed shrike	Clutch	1959	1973	0.014737257689556265	29	6	1	ns	p	=	1
red-backed shrike	Clutch	1960	1961	7.123274345460983e-4	12	22	1	ns	p	=	1
red-backed shrike	Clutch	1960	1962	0.014441952513024651	12	21	1	ns	p	=	1
red-backed shrike	Clutch	1960	1964	2.1304740399810792e-5	12	61	0.03476933633249121	*	p	=	0.0348	(*)
red-backed shrike	Clutch	1960	1966	0.39614390915207404	12	5	1	ns	p	=	1
red-backed shrike	Clutch	1960	1967	1.8792955501136094e-4	12	6	0.29072702160257535	ns	p	=	0.291
red-backed shrike	Clutch	1960	1968	0.0030020904369057327	12	11	1	ns	p	=	1
red-backed shrike	Clutch	1960	1969	0.39614390915207404	12	5	1	ns	p	=	1
red-backed shrike	Clutch	1960	1972	4.118627926885114e-6	12	12	0.007001667475704695	**	p	=	0.007	(**)
red-backed shrike	Clutch	1960	1973	1.8792955501136094e-4	12	6	0.29072702160257535	ns	p	=	0.291
red-backed shrike	Clutch	1961	1962	0.7109303236674793	22	21	1	ns	p	=	1
red-backed shrike	Clutch	1961	1964	0.350888209953296	22	61	1	ns	p	=	1
red-backed shrike	Clutch	1961	1966	0.032517386668595584	22	5	1	ns	p	=	1
red-backed shrike	Clutch	1961	1967	0.04671339057836323	22	6	1	ns	p	=	1
red-backed shrike	Clutch	1961	1968	1	22	11	1	ns	p	=	1
red-backed shrike	Clutch	1961	1969	0.032517386668595584	22	5	1	ns	p	=	1
red-backed shrike	Clutch	1961	1972	0.006611763949720043	22	12	1	ns	p	=	1
red-backed shrike	Clutch	1961	1973	0.04671339057836323	22	6	1	ns	p	=	1
red-backed shrike	Clutch	1962	1964	0.2298553166613096	21	61	1	ns	p	=	1
red-backed shrike	Clutch	1962	1966	0.16689037313574262	21	5	1	ns	p	=	1
red-backed shrike	Clutch	1962	1967	0.06376792380305372	21	6	1	ns	p	=	1
red-backed shrike	Clutch	1962	1968	0.7717442859277805	21	11	1	ns	p	=	1
red-backed shrike	Clutch	1962	1969	0.16689037313574262	21	5	1	ns	p	=	1
red-backed shrike	Clutch	1962	1972	0.010400580164884727	21	12	1	ns	p	=	1
red-backed shrike	Clutch	1962	1973	0.06376792380305372	21	6	1	ns	p	=	1
red-backed shrike	Clutch	1964	1966	0.006742147273154815	61	5	1	ns	p	=	1
red-backed shrike	Clutch	1964	1967	0.11540887285301674	61	6	1	ns	p	=	1
red-backed shrike	Clutch	1964	1968	0.47732354886487094	61	11	1	ns	p	=	1
red-backed shrike	Clutch	1964	1969	0.006742147273154815	61	5	1	ns	p	=	1
red-backed shrike	Clutch	1964	1972	0.027392129296273344	61	12	1	ns	p	=	1
red-backed shrike	Clutch	1964	1973	0.11540887285301674	61	6	1	ns	p	=	1
red-backed shrike	Clutch	1966	1967	1	5	6	1	ns	p	=	1
red-backed shrike	Clutch	1966	1968	0.05056187540177509	5	11	1	ns	p	=	1
red-backed shrike	Clutch	1966	1969	1	5	5	1	ns	p	=	1
red-backed shrike	Clutch	1966	1972	1	5	12	1	ns	p	=	1
red-backed shrike	Clutch	1966	1973	1	5	6	1	ns	p	=	1
red-backed shrike	Clutch	1967	1968	0.06527631942881316	6	11	1	ns	p	=	1
red-backed shrike	Clutch	1967	1969	1	6	5	1	ns	p	=	1
red-backed shrike	Clutch	1967	1972	1	6	12	1	ns	p	=	1
red-backed shrike	Clutch	1967	1973	1	6	6	1	ns	p	=	1
red-backed shrike	Clutch	1968	1969	0.05056187540177509	11	5	1	ns	p	=	1
red-backed shrike	Clutch	1968	1972	0.011118388507857669	11	12	1	ns	p	=	1
red-backed shrike	Clutch	1968	1973	0.06527631942881316	11	6	1	ns	p	=	1
red-backed shrike	Clutch	1969	1972	1	5	12	1	ns	p	=	1
red-backed shrike	Clutch	1969	1973	1	5	6	1	ns	p	=	1
red-backed shrike	Clutch	1972	1973	1	12	6	1	ns	p	=	1
red-backed shrike	Degree of sphericity	1887	1890	0.535723936062617	8	11	1	ns	p	=	1
red-backed shrike	Degree of sphericity	1887	1891	0.8748259769492438	8	8	1	ns	p	=	1
red-backed shrike	Degree of sphericity	1887	1892	0.10566739903976065	8	22	1	ns	p	=	1
red-backed shrike	Degree of sphericity	1887	1894	0.013789426131302263	8	4	1	ns	p	=	1
red-backed shrike	Degree of sphericity	1887	1897	0.21129954733371048	8	18	1	ns	p	=	1
red-backed shrike	Degree of sphericity	1887	1898	0.10463495540179321	8	16	1	ns	p	=	1
red-backed shrike	Degree of sphericity	1887	1902	0.01890354301112135	8	3	1	ns	p	=	1
red-backed shrike	Degree of sphericity	1887	1906	0.006766500035059647	8	5	1	ns	p	=	1
red-backed shrike	Degree of sphericity	1887	1909	0.6711254583898127	8	4	1	ns	p	=	1
red-backed shrike	Degree of sphericity	1887	1911	0.4013871657117662	8	6	1	ns	p	=	1
red-backed shrike	Degree of sphericity	1887	1913	0.004310358499535053	8	5	1	ns	p	=	1
red-backed shrike	Degree of sphericity	1887	1915	0.09333754717802294	8	7	1	ns	p	=	1
red-backed shrike	Degree of sphericity	1887	1917	0.2243131265111539	8	7	1	ns	p	=	1
red-backed shrike	Degree of sphericity	1887	1918	0.004310358499535053	8	5	1	ns	p	=	1
red-backed shrike	Degree of sphericity	1887	1919	0.061214634954602026	8	6	1	ns	p	=	1
red-backed shrike	Degree of sphericity	1887	1920	0.12428287406255237	8	5	1	ns	p	=	1
red-backed shrike	Degree of sphericity	1887	1921	0.43089704373626725	8	8	1	ns	p	=	1
red-backed shrike	Degree of sphericity	1887	1922	0.00910752276853171	8	13	1	ns	p	=	1
red-backed shrike	Degree of sphericity	1887	1924	0.03169855849243708	8	3	1	ns	p	=	1
red-backed shrike	Degree of sphericity	1887	1926	0.6769222390213793	8	18	1	ns	p	=	1
red-backed shrike	Degree of sphericity	1887	1928	0.42075184336693233	8	5	1	ns	p	=	1
red-backed shrike	Degree of sphericity	1887	1929	0.17696648983240618	8	12	1	ns	p	=	1
red-backed shrike	Degree of sphericity	1887	1930	0.10658316957488764	8	6	1	ns	p	=	1
red-backed shrike	Degree of sphericity	1887	1934	0.9797140709779224	8	20	1	ns	p	=	1
red-backed shrike	Degree of sphericity	1887	1935	0.7941955900668444	8	31	1	ns	p	=	1
red-backed shrike	Degree of sphericity	1887	1936	0.21459887244021877	8	48	1	ns	p	=	1
red-backed shrike	Degree of sphericity	1887	1937	2.8624868664133343e-5	8	36	0.05035114398021055	ns	p	=	0.0504
red-backed shrike	Degree of sphericity	1887	1938	0.15615460490873415	8	60	1	ns	p	=	1
red-backed shrike	Degree of sphericity	1887	1939	0.008718749023239524	8	58	1	ns	p	=	1
red-backed shrike	Degree of sphericity	1887	1940	0.09264000835745126	8	34	1	ns	p	=	1
red-backed shrike	Degree of sphericity	1887	1941	0.5167279184620508	8	14	1	ns	p	=	1
red-backed shrike	Degree of sphericity	1887	1942	0.35769117561111025	8	41	1	ns	p	=	1
red-backed shrike	Degree of sphericity	1887	1943	0.9460108826100839	8	23	1	ns	p	=	1
red-backed shrike	Degree of sphericity	1887	1944	0.01890354301112135	8	3	1	ns	p	=	1
red-backed shrike	Degree of sphericity	1887	1945	0.006164803398707953	8	12	1	ns	p	=	1
red-backed shrike	Degree of sphericity	1887	1946	0.3048418431941946	8	5	1	ns	p	=	1
red-backed shrike	Degree of sphericity	1887	1947	0.20502590124346387	8	13	1	ns	p	=	1
red-backed shrike	Degree of sphericity	1887	1948	0.025009897359041806	8	24	1	ns	p	=	1
red-backed shrike	Degree of sphericity	1887	1949	0.907868500949536	8	12	1	ns	p	=	1
red-backed shrike	Degree of sphericity	1887	1950	0.0016090689105469104	8	10	1	ns	p	=	1
red-backed shrike	Degree of sphericity	1887	1951	0.9445348031498928	8	31	1	ns	p	=	1
red-backed shrike	Degree of sphericity	1887	1952	0.9611588512493051	8	46	1	ns	p	=	1
red-backed shrike	Degree of sphericity	1887	1953	0.38854334053041706	8	32	1	ns	p	=	1
red-backed shrike	Degree of sphericity	1887	1954	0.36121783071299446	8	44	1	ns	p	=	1
red-backed shrike	Degree of sphericity	1887	1955	0.06480243701005536	8	59	1	ns	p	=	1
red-backed shrike	Degree of sphericity	1887	1956	0.04489338015690198	8	40	1	ns	p	=	1
red-backed shrike	Degree of sphericity	1887	1957	0.19715748410611714	8	22	1	ns	p	=	1
red-backed shrike	Degree of sphericity	1887	1959	0.28462508150378896	8	29	1	ns	p	=	1
red-backed shrike	Degree of sphericity	1887	1960	0.48728954994267193	8	12	1	ns	p	=	1
red-backed shrike	Degree of sphericity	1887	1961	0.08693841172992543	8	22	1	ns	p	=	1
red-backed shrike	Degree of sphericity	1887	1962	0.0026918938131392065	8	21	1	ns	p	=	1
red-backed shrike	Degree of sphericity	1887	1964	0.9104577192112141	8	61	1	ns	p	=	1
red-backed shrike	Degree of sphericity	1887	1966	0.006766500035059647	8	5	1	ns	p	=	1
red-backed shrike	Degree of sphericity	1887	1967	0.4776750239859037	8	6	1	ns	p	=	1
red-backed shrike	Degree of sphericity	1887	1968	0.6497226287855105	8	11	1	ns	p	=	1
red-backed shrike	Degree of sphericity	1887	1969	0.09229233903407325	8	5	1	ns	p	=	1
red-backed shrike	Degree of sphericity	1887	1972	0.07587213225653684	8	12	1	ns	p	=	1
red-backed shrike	Degree of sphericity	1887	1973	0.0036756121177412312	8	6	1	ns	p	=	1
red-backed shrike	Degree of sphericity	1890	1891	0.7725790907235115	11	8	1	ns	p	=	1
red-backed shrike	Degree of sphericity	1890	1892	0.21447101203298077	11	22	1	ns	p	=	1
red-backed shrike	Degree of sphericity	1890	1894	0.03122362920332131	11	4	1	ns	p	=	1
red-backed shrike	Degree of sphericity	1890	1897	0.3807801097604444	11	18	1	ns	p	=	1
red-backed shrike	Degree of sphericity	1890	1898	0.31172899624833017	11	16	1	ns	p	=	1
red-backed shrike	Degree of sphericity	1890	1902	0.012731364269923502	11	3	1	ns	p	=	1
red-backed shrike	Degree of sphericity	1890	1906	0.023465791553119206	11	5	1	ns	p	=	1
red-backed shrike	Degree of sphericity	1890	1909	0.8960324350174977	11	4	1	ns	p	=	1
red-backed shrike	Degree of sphericity	1890	1911	0.3396859668555279	11	6	1	ns	p	=	1
red-backed shrike	Degree of sphericity	1890	1913	0.012690406022878959	11	5	1	ns	p	=	1
red-backed shrike	Degree of sphericity	1890	1915	0.7858526646031831	11	7	1	ns	p	=	1
red-backed shrike	Degree of sphericity	1890	1917	0.2973863265254095	11	7	1	ns	p	=	1
red-backed shrike	Degree of sphericity	1890	1918	0.012690406022878959	11	5	1	ns	p	=	1
red-backed shrike	Degree of sphericity	1890	1919	0.09725442843900328	11	6	1	ns	p	=	1
red-backed shrike	Degree of sphericity	1890	1920	0.21270176830163492	11	5	1	ns	p	=	1
red-backed shrike	Degree of sphericity	1890	1921	0.6795753949238386	11	8	1	ns	p	=	1
red-backed shrike	Degree of sphericity	1890	1922	0.03206076486258883	11	13	1	ns	p	=	1
red-backed shrike	Degree of sphericity	1890	1924	0.08642173149623814	11	3	1	ns	p	=	1
red-backed shrike	Degree of sphericity	1890	1926	0.8573026942176464	11	18	1	ns	p	=	1
red-backed shrike	Degree of sphericity	1890	1928	0.6504386114127976	11	5	1	ns	p	=	1
red-backed shrike	Degree of sphericity	1890	1929	0.6008776409544789	11	12	1	ns	p	=	1
red-backed shrike	Degree of sphericity	1890	1930	0.1910937079651225	11	6	1	ns	p	=	1
red-backed shrike	Degree of sphericity	1890	1934	0.9177920550751937	11	20	1	ns	p	=	1
red-backed shrike	Degree of sphericity	1890	1935	0.48334082294355885	11	31	1	ns	p	=	1
red-backed shrike	Degree of sphericity	1890	1936	0.2977560315376431	11	48	1	ns	p	=	1
red-backed shrike	Degree of sphericity	1890	1937	4.9503775869228365e-5	11	36	0.08668111154701887	ns	p	=	0.0867
red-backed shrike	Degree of sphericity	1890	1938	0.30163425984907066	11	60	1	ns	p	=	1
red-backed shrike	Degree of sphericity	1890	1939	0.006669793074509808	11	58	1	ns	p	=	1
red-backed shrike	Degree of sphericity	1890	1940	0.23988858885500866	11	34	1	ns	p	=	1
red-backed shrike	Degree of sphericity	1890	1941	0.5289784195821997	11	14	1	ns	p	=	1
red-backed shrike	Degree of sphericity	1890	1942	0.5984888801118333	11	41	1	ns	p	=	1
red-backed shrike	Degree of sphericity	1890	1943	0.8539640826440564	11	23	1	ns	p	=	1
red-backed shrike	Degree of sphericity	1890	1944	0.012731364269923502	11	3	1	ns	p	=	1
red-backed shrike	Degree of sphericity	1890	1945	0.019319070019456208	11	12	1	ns	p	=	1
red-backed shrike	Degree of sphericity	1890	1946	0.6504386114127976	11	5	1	ns	p	=	1
red-backed shrike	Degree of sphericity	1890	1947	0.48690581626049245	11	13	1	ns	p	=	1
red-backed shrike	Degree of sphericity	1890	1948	0.10979452812061107	11	24	1	ns	p	=	1
red-backed shrike	Degree of sphericity	1890	1949	0.622374656818193	11	12	1	ns	p	=	1
red-backed shrike	Degree of sphericity	1890	1950	0.04107403901585265	11	10	1	ns	p	=	1
red-backed shrike	Degree of sphericity	1890	1951	0.8862515924790215	11	31	1	ns	p	=	1
red-backed shrike	Degree of sphericity	1890	1952	0.7616467418756657	11	46	1	ns	p	=	1
red-backed shrike	Degree of sphericity	1890	1953	0.5682428076663557	11	32	1	ns	p	=	1
red-backed shrike	Degree of sphericity	1890	1954	0.39411679295347024	11	44	1	ns	p	=	1
red-backed shrike	Degree of sphericity	1890	1955	0.13977493216768377	11	59	1	ns	p	=	1
red-backed shrike	Degree of sphericity	1890	1956	0.04759421758939343	11	40	1	ns	p	=	1
red-backed shrike	Degree of sphericity	1890	1957	0.4798741745844514	11	22	1	ns	p	=	1
red-backed shrike	Degree of sphericity	1890	1959	0.4221306976937156	11	29	1	ns	p	=	1
red-backed shrike	Degree of sphericity	1890	1960	0.9754506745843579	11	12	1	ns	p	=	1
red-backed shrike	Degree of sphericity	1890	1961	0.04921122893950841	11	22	1	ns	p	=	1
red-backed shrike	Degree of sphericity	1890	1962	0.0065667172966154125	11	21	1	ns	p	=	1
red-backed shrike	Degree of sphericity	1890	1964	0.9937555955774912	11	61	1	ns	p	=	1
red-backed shrike	Degree of sphericity	1890	1966	0.023465791553119206	11	5	1	ns	p	=	1
red-backed shrike	Degree of sphericity	1890	1967	0.4509823192688827	11	6	1	ns	p	=	1
red-backed shrike	Degree of sphericity	1890	1968	0.8438314252467704	11	11	1	ns	p	=	1
red-backed shrike	Degree of sphericity	1890	1969	0.21270176830163492	11	5	1	ns	p	=	1
red-backed shrike	Degree of sphericity	1890	1972	0.4060484491047267	11	12	1	ns	p	=	1
red-backed shrike	Degree of sphericity	1890	1973	0.018184544189306765	11	6	1	ns	p	=	1
red-backed shrike	Degree of sphericity	1891	1892	0.231736921308168	8	22	1	ns	p	=	1
red-backed shrike	Degree of sphericity	1891	1894	0.10663705780256334	8	4	1	ns	p	=	1
red-backed shrike	Degree of sphericity	1891	1897	0.3309400075556717	8	18	1	ns	p	=	1
red-backed shrike	Degree of sphericity	1891	1898	0.3122967347009725	8	16	1	ns	p	=	1
red-backed shrike	Degree of sphericity	1891	1902	0.01890354301112135	8	3	1	ns	p	=	1
red-backed shrike	Degree of sphericity	1891	1906	0.04813239621958199	8	5	1	ns	p	=	1
red-backed shrike	Degree of sphericity	1891	1909	0.6711254583898127	8	4	1	ns	p	=	1
red-backed shrike	Degree of sphericity	1891	1911	0.4013871657117662	8	6	1	ns	p	=	1
red-backed shrike	Degree of sphericity	1891	1913	0.033788839383669576	8	5	1	ns	p	=	1
red-backed shrike	Degree of sphericity	1891	1915	0.5244497218060844	8	7	1	ns	p	=	1
red-backed shrike	Degree of sphericity	1891	1917	0.32527097997421256	8	7	1	ns	p	=	1
red-backed shrike	Degree of sphericity	1891	1918	0.04813239621958199	8	5	1	ns	p	=	1
red-backed shrike	Degree of sphericity	1891	1919	0.2724904834699518	8	6	1	ns	p	=	1
red-backed shrike	Degree of sphericity	1891	1920	0.2722535810629989	8	5	1	ns	p	=	1
red-backed shrike	Degree of sphericity	1891	1921	0.6365024869138662	8	8	1	ns	p	=	1
red-backed shrike	Degree of sphericity	1891	1922	0.03264599893323866	8	13	1	ns	p	=	1
red-backed shrike	Degree of sphericity	1891	1924	0.18357338832109044	8	3	1	ns	p	=	1
red-backed shrike	Degree of sphericity	1891	1926	0.8895379512490283	8	18	1	ns	p	=	1
red-backed shrike	Degree of sphericity	1891	1928	0.9416529301610359	8	5	1	ns	p	=	1
red-backed shrike	Degree of sphericity	1891	1929	0.5628337539173256	8	12	1	ns	p	=	1
red-backed shrike	Degree of sphericity	1891	1930	0.15512584494027967	8	6	1	ns	p	=	1
red-backed shrike	Degree of sphericity	1891	1934	0.9391946313462574	8	20	1	ns	p	=	1
red-backed shrike	Degree of sphericity	1891	1935	0.9861246182458134	8	31	1	ns	p	=	1
red-backed shrike	Degree of sphericity	1891	1936	0.25611157243306454	8	48	1	ns	p	=	1
red-backed shrike	Degree of sphericity	1891	1937	7.723273887413718e-4	8	36	1	ns	p	=	1
red-backed shrike	Degree of sphericity	1891	1938	0.2573932122887924	8	60	1	ns	p	=	1
red-backed shrike	Degree of sphericity	1891	1939	0.023250754900007223	8	58	1	ns	p	=	1
red-backed shrike	Degree of sphericity	1891	1940	0.255494692664351	8	34	1	ns	p	=	1
red-backed shrike	Degree of sphericity	1891	1941	0.5618167804733962	8	14	1	ns	p	=	1
red-backed shrike	Degree of sphericity	1891	1942	0.45692765536648494	8	41	1	ns	p	=	1
red-backed shrike	Degree of sphericity	1891	1943	0.8039055313826007	8	23	1	ns	p	=	1
red-backed shrike	Degree of sphericity	1891	1944	0.01890354301112135	8	3	1	ns	p	=	1
red-backed shrike	Degree of sphericity	1891	1945	0.049140833911851166	8	12	1	ns	p	=	1
red-backed shrike	Degree of sphericity	1891	1946	0.5100675275575346	8	5	1	ns	p	=	1
red-backed shrike	Degree of sphericity	1891	1947	0.44700526583625994	8	13	1	ns	p	=	1
red-backed shrike	Degree of sphericity	1891	1948	0.15725007899596263	8	24	1	ns	p	=	1
red-backed shrike	Degree of sphericity	1891	1949	0.8470535849743718	8	12	1	ns	p	=	1
red-backed shrike	Degree of sphericity	1891	1950	0.056091363996293074	8	10	1	ns	p	=	1
red-backed shrike	Degree of sphericity	1891	1951	0.7941854071969392	8	31	1	ns	p	=	1
red-backed shrike	Degree of sphericity	1891	1952	0.9514602774187971	8	46	1	ns	p	=	1
red-backed shrike	Degree of sphericity	1891	1953	0.40741692549163083	8	32	1	ns	p	=	1
red-backed shrike	Degree of sphericity	1891	1954	0.36121783071299446	8	44	1	ns	p	=	1
red-backed shrike	Degree of sphericity	1891	1955	0.172816151566885	8	59	1	ns	p	=	1
red-backed shrike	Degree of sphericity	1891	1956	0.05809300805070505	8	40	1	ns	p	=	1
red-backed shrike	Degree of sphericity	1891	1957	0.3133080841885076	8	22	1	ns	p	=	1
red-backed shrike	Degree of sphericity	1891	1959	0.3960980522656027	8	29	1	ns	p	=	1
red-backed shrike	Degree of sphericity	1891	1960	0.6160292075465357	8	12	1	ns	p	=	1
red-backed shrike	Degree of sphericity	1891	1961	0.08693841172992543	8	22	1	ns	p	=	1
red-backed shrike	Degree of sphericity	1891	1962	0.014685200753819235	8	21	1	ns	p	=	1
red-backed shrike	Degree of sphericity	1891	1964	0.7147414791110032	8	61	1	ns	p	=	1
red-backed shrike	Degree of sphericity	1891	1966	0.09229233903407325	8	5	1	ns	p	=	1
red-backed shrike	Degree of sphericity	1891	1967	0.5612758361345778	8	6	1	ns	p	=	1
red-backed shrike	Degree of sphericity	1891	1968	1	8	11	1	ns	p	=	1
red-backed shrike	Degree of sphericity	1891	1969	0.21339925437636273	8	5	1	ns	p	=	1
red-backed shrike	Degree of sphericity	1891	1972	0.4178869643175006	8	12	1	ns	p	=	1
red-backed shrike	Degree of sphericity	1891	1973	0.061214634954602026	8	6	1	ns	p	=	1
red-backed shrike	Degree of sphericity	1892	1894	0.3373556517763615	22	4	1	ns	p	=	1
red-backed shrike	Degree of sphericity	1892	1897	0.7961981959031372	22	18	1	ns	p	=	1
red-backed shrike	Degree of sphericity	1892	1898	0.8130153016574222	22	16	1	ns	p	=	1
red-backed shrike	Degree of sphericity	1892	1902	0.017158683882964605	22	3	1	ns	p	=	1
red-backed shrike	Degree of sphericity	1892	1906	0.22354099548959688	22	5	1	ns	p	=	1
red-backed shrike	Degree of sphericity	1892	1909	0.6441280160472187	22	4	1	ns	p	=	1
red-backed shrike	Degree of sphericity	1892	1911	0.8010784515835838	22	6	1	ns	p	=	1
red-backed shrike	Degree of sphericity	1892	1913	0.0981076780974621	22	5	1	ns	p	=	1
red-backed shrike	Degree of sphericity	1892	1915	0.5578121665686755	22	7	1	ns	p	=	1
red-backed shrike	Degree of sphericity	1892	1917	1	22	7	1	ns	p	=	1
red-backed shrike	Degree of sphericity	1892	1918	0.0010492162160453916	22	5	1	ns	p	=	1
red-backed shrike	Degree of sphericity	1892	1919	0.01174011414533255	22	6	1	ns	p	=	1
red-backed shrike	Degree of sphericity	1892	1920	0.01924741029849879	22	5	1	ns	p	=	1
red-backed shrike	Degree of sphericity	1892	1921	0.5114100332575371	22	8	1	ns	p	=	1
red-backed shrike	Degree of sphericity	1892	1922	0.1615687395451033	22	13	1	ns	p	=	1
red-backed shrike	Degree of sphericity	1892	1924	0.47711990448282793	22	3	1	ns	p	=	1
red-backed shrike	Degree of sphericity	1892	1926	0.20617050490260838	22	18	1	ns	p	=	1
red-backed shrike	Degree of sphericity	1892	1928	0.2118238014348799	22	5	1	ns	p	=	1
red-backed shrike	Degree of sphericity	1892	1929	0.4600474492823456	22	12	1	ns	p	=	1
red-backed shrike	Degree of sphericity	1892	1930	0.5379169240624755	22	6	1	ns	p	=	1
red-backed shrike	Degree of sphericity	1892	1934	0.11548296989519123	22	20	1	ns	p	=	1
red-backed shrike	Degree of sphericity	1892	1935	0.0282835680534483	22	31	1	ns	p	=	1
red-backed shrike	Degree of sphericity	1892	1936	0.9545996807041481	22	48	1	ns	p	=	1
red-backed shrike	Degree of sphericity	1892	1937	7.870197808637e-4	22	36	1	ns	p	=	1
red-backed shrike	Degree of sphericity	1892	1938	0.7575188715187355	22	60	1	ns	p	=	1
red-backed shrike	Degree of sphericity	1892	1939	0.06942524449129263	22	58	1	ns	p	=	1
red-backed shrike	Degree of sphericity	1892	1940	0.8338965570962655	22	34	1	ns	p	=	1
red-backed shrike	Degree of sphericity	1892	1941	0.47526090937856214	22	14	1	ns	p	=	1
red-backed shrike	Degree of sphericity	1892	1942	0.3128410641807943	22	41	1	ns	p	=	1
red-backed shrike	Degree of sphericity	1892	1943	0.233240262937569	22	23	1	ns	p	=	1
red-backed shrike	Degree of sphericity	1892	1944	0.010755675781675663	22	3	1	ns	p	=	1
red-backed shrike	Degree of sphericity	1892	1945	0.2638883843300333	22	12	1	ns	p	=	1
red-backed shrike	Degree of sphericity	1892	1946	0.7313703126380416	22	5	1	ns	p	=	1
red-backed shrike	Degree of sphericity	1892	1947	0.6326604592413021	22	13	1	ns	p	=	1
red-backed shrike	Degree of sphericity	1892	1948	0.9299063923341916	22	24	1	ns	p	=	1
red-backed shrike	Degree of sphericity	1892	1949	0.11279124768272836	22	12	1	ns	p	=	1
red-backed shrike	Degree of sphericity	1892	1950	0.5153356444724089	22	10	1	ns	p	=	1
red-backed shrike	Degree of sphericity	1892	1951	0.1729120250405869	22	31	1	ns	p	=	1
red-backed shrike	Degree of sphericity	1892	1952	0.043504438924071714	22	46	1	ns	p	=	1
red-backed shrike	Degree of sphericity	1892	1953	0.38351512053264936	22	32	1	ns	p	=	1
red-backed shrike	Degree of sphericity	1892	1954	0.7543881936898389	22	44	1	ns	p	=	1
red-backed shrike	Degree of sphericity	1892	1955	0.8609205821170486	22	59	1	ns	p	=	1
red-backed shrike	Degree of sphericity	1892	1956	0.2996364029407377	22	40	1	ns	p	=	1
red-backed shrike	Degree of sphericity	1892	1957	0.9532057423516699	22	22	1	ns	p	=	1
red-backed shrike	Degree of sphericity	1892	1959	0.5302475979905572	22	29	1	ns	p	=	1
red-backed shrike	Degree of sphericity	1892	1960	0.2071615937393885	22	12	1	ns	p	=	1
red-backed shrike	Degree of sphericity	1892	1961	0.2962393811207481	22	22	1	ns	p	=	1
red-backed shrike	Degree of sphericity	1892	1962	0.03889665878760454	22	21	1	ns	p	=	1
red-backed shrike	Degree of sphericity	1892	1964	0.07942673597423333	22	61	1	ns	p	=	1
red-backed shrike	Degree of sphericity	1892	1966	0.27468868417197395	22	5	1	ns	p	=	1
red-backed shrike	Degree of sphericity	1892	1967	0.06881222149650265	22	6	1	ns	p	=	1
red-backed shrike	Degree of sphericity	1892	1968	0.08227774293333685	22	11	1	ns	p	=	1
red-backed shrike	Degree of sphericity	1892	1969	0.7787989873457799	22	5	1	ns	p	=	1
red-backed shrike	Degree of sphericity	1892	1972	0.6785583193300644	22	12	1	ns	p	=	1
red-backed shrike	Degree of sphericity	1892	1973	0.13788450428445917	22	6	1	ns	p	=	1
red-backed shrike	Degree of sphericity	1894	1897	0.21708295254888035	4	18	1	ns	p	=	1
red-backed shrike	Degree of sphericity	1894	1898	0.14302671527199876	4	16	1	ns	p	=	1
red-backed shrike	Degree of sphericity	1894	1902	0.051829927217909674	4	3	1	ns	p	=	1
red-backed shrike	Degree of sphericity	1894	1906	0.7133031738784577	4	5	1	ns	p	=	1
red-backed shrike	Degree of sphericity	1894	1909	0.6650055421020291	4	4	1	ns	p	=	1
red-backed shrike	Degree of sphericity	1894	1911	0.45554509378933	4	6	1	ns	p	=	1
red-backed shrike	Degree of sphericity	1894	1913	0.3912672792826394	4	5	1	ns	p	=	1
red-backed shrike	Degree of sphericity	1894	1915	0.07260093944995737	4	7	1	ns	p	=	1
red-backed shrike	Degree of sphericity	1894	1917	0.5083315735521454	4	7	1	ns	p	=	1
red-backed shrike	Degree of sphericity	1894	1918	0.01996445330521606	4	5	1	ns	p	=	1
red-backed shrike	Degree of sphericity	1894	1919	0.04282560923089138	4	6	1	ns	p	=	1
red-backed shrike	Degree of sphericity	1894	1920	0.01996445330521606	4	5	1	ns	p	=	1
red-backed shrike	Degree of sphericity	1894	1921	0.05079852073883992	4	8	1	ns	p	=	1
red-backed shrike	Degree of sphericity	1894	1922	0.6918859681811717	4	13	1	ns	p	=	1
red-backed shrike	Degree of sphericity	1894	1924	0.592560276916651	4	3	1	ns	p	=	1
red-backed shrike	Degree of sphericity	1894	1926	0.25047503940626925	4	18	1	ns	p	=	1
red-backed shrike	Degree of sphericity	1894	1928	0.01996445330521606	4	5	1	ns	p	=	1
red-backed shrike	Degree of sphericity	1894	1929	0.024867518773240792	4	12	1	ns	p	=	1
red-backed shrike	Degree of sphericity	1894	1930	1	4	6	1	ns	p	=	1
red-backed shrike	Degree of sphericity	1894	1934	0.22989676202377565	4	20	1	ns	p	=	1
red-backed shrike	Degree of sphericity	1894	1935	0.018312885732542524	4	31	1	ns	p	=	1
red-backed shrike	Degree of sphericity	1894	1936	0.5030828182986722	4	48	1	ns	p	=	1
red-backed shrike	Degree of sphericity	1894	1937	0.18351000265344167	4	36	1	ns	p	=	1
red-backed shrike	Degree of sphericity	1894	1938	0.21199296790771022	4	60	1	ns	p	=	1
red-backed shrike	Degree of sphericity	1894	1939	0.6466175768420492	4	58	1	ns	p	=	1
red-backed shrike	Degree of sphericity	1894	1940	0.24387890109019136	4	34	1	ns	p	=	1
red-backed shrike	Degree of sphericity	1894	1941	0.1516623291157837	4	14	1	ns	p	=	1
red-backed shrike	Degree of sphericity	1894	1942	0.1062294620137573	4	41	1	ns	p	=	1
red-backed shrike	Degree of sphericity	1894	1943	0.2900957321337638	4	23	1	ns	p	=	1
red-backed shrike	Degree of sphericity	1894	1944	0.051829927217909674	4	3	1	ns	p	=	1
red-backed shrike	Degree of sphericity	1894	1945	0.5047893998331201	4	12	1	ns	p	=	1
red-backed shrike	Degree of sphericity	1894	1946	0.17790959498698253	4	5	1	ns	p	=	1
red-backed shrike	Degree of sphericity	1894	1947	0.07925427854027592	4	13	1	ns	p	=	1
red-backed shrike	Degree of sphericity	1894	1948	0.22452460200988814	4	24	1	ns	p	=	1
red-backed shrike	Degree of sphericity	1894	1949	0.16314257672596838	4	12	1	ns	p	=	1
red-backed shrike	Degree of sphericity	1894	1950	0.43667663367489096	4	10	1	ns	p	=	1
red-backed shrike	Degree of sphericity	1894	1951	0.0919340699407529	4	31	1	ns	p	=	1
red-backed shrike	Degree of sphericity	1894	1952	0.06046381643420078	4	46	1	ns	p	=	1
red-backed shrike	Degree of sphericity	1894	1953	0.15137591313412488	4	32	1	ns	p	=	1
red-backed shrike	Degree of sphericity	1894	1954	0.3807010383151572	4	44	1	ns	p	=	1
red-backed shrike	Degree of sphericity	1894	1955	0.18995433231659958	4	59	1	ns	p	=	1
red-backed shrike	Degree of sphericity	1894	1956	0.6681701611064073	4	40	1	ns	p	=	1
red-backed shrike	Degree of sphericity	1894	1957	0.30278936749056057	4	22	1	ns	p	=	1
red-backed shrike	Degree of sphericity	1894	1959	0.09249674426221466	4	29	1	ns	p	=	1
red-backed shrike	Degree of sphericity	1894	1960	0.018043592782942684	4	12	1	ns	p	=	1
red-backed shrike	Degree of sphericity	1894	1961	0.803566416196146	4	22	1	ns	p	=	1
red-backed shrike	Degree of sphericity	1894	1962	0.683503391618352	4	21	1	ns	p	=	1
red-backed shrike	Degree of sphericity	1894	1964	0.041976132056520066	4	61	1	ns	p	=	1
red-backed shrike	Degree of sphericity	1894	1966	0.9025232501776794	4	5	1	ns	p	=	1
red-backed shrike	Degree of sphericity	1894	1967	0.014214038869082065	4	6	1	ns	p	=	1
red-backed shrike	Degree of sphericity	1894	1968	0.05834530233685758	4	11	1	ns	p	=	1
red-backed shrike	Degree of sphericity	1894	1969	0.7133031738784577	4	5	1	ns	p	=	1
red-backed shrike	Degree of sphericity	1894	1972	0.060155644914196116	4	12	1	ns	p	=	1
red-backed shrike	Degree of sphericity	1894	1973	0.9151060344205058	4	6	1	ns	p	=	1
red-backed shrike	Degree of sphericity	1897	1898	0.9449802043751696	18	16	1	ns	p	=	1
red-backed shrike	Degree of sphericity	1897	1902	0.013803272615310813	18	3	1	ns	p	=	1
red-backed shrike	Degree of sphericity	1897	1906	0.10904168842449605	18	5	1	ns	p	=	1
red-backed shrike	Degree of sphericity	1897	1909	0.831471939952311	18	4	1	ns	p	=	1
red-backed shrike	Degree of sphericity	1897	1911	0.6170750774519739	18	6	1	ns	p	=	1
red-backed shrike	Degree of sphericity	1897	1913	0.08639245930284013	18	5	1	ns	p	=	1
red-backed shrike	Degree of sphericity	1897	1915	0.6498859404583128	18	7	1	ns	p	=	1
red-backed shrike	Degree of sphericity	1897	1917	0.7392285334799028	18	7	1	ns	p	=	1
[truncated: 19,901 more rows]
