# Supplementary material for: Egg Morphology and Clutch Size in Shrikes (Laniidae) From Historical Oological Collections: Interspecific Patterns and Modest Temporal Change
Source: Ecol Evol. 2026 Jul 20;16(7):e74065. doi: 10.1002/ece3.74065 (PMC13384774; doi:10.1002/ece3.74065)
Supplement: Supplementary file 1 — Figure S1: Boxplots showing variation in mean egg traits (length, width, shell weight, shape index, diameter, surface area, degree of sphericity and volume) among shrike species: red‐backed shrike, woodchat shrike, lesser grey shrike and great grey shrike. Each box represents the interquartile range (IQR) with the median indicated by a horizontal line, whiskers extending to 1.5× IQR, and outliers shown as individual points. Figure S2: Among‐year variation in egg morphology traits for four shrike species, red‐backed shrike, woodchat shrike, lesser grey shrike and great grey shrike, based on historical museum collections spanning 1888–1973. Each panel presents non‐parametric comparisons (Kruskal–Wallis test followed by Dunn's pairwise post hoc tests) for key reproductive traits, including egg length, width, shell weight, shape index, volume and clutch size. Boxes show interquartile ranges with medians, whiskers indicate data spread, and letters denote statistically significant differences among years (p < 0.05). p‐values from Kruskal–Wallis tests are provided in each panel. Figure S3: Geographic variation in egg morphology traits of four shrike species, red‐backed shrike, woodchat shrike, lesser grey shrike and great grey shrike, across countries represented in the historical egg collection. Each panel shows mean values (± variation) of key egg traits—including egg length, width, diameter, surface area, volume, shell weight, shape index, degree of sphericity and clutch size—plotted by country. Sample sizes (n) for each country are indicated below the x‐axis. Figure S4: Correlation heatmaps showing relationships among clutch size and mean egg traits (length, width, shell weight, shape index, diameter, surface area, degree of sphericity and volume) across all studied species (ALL) and separately for red‐backed shrike, woodchat shrike, lesser grey shrike and great grey shrike. Colour gradients represent Pearson correlation coefficients ranging from −1 (negative correlati [file ECE3-16-e74065-s001.zip › Table S2.xlsx]

## Sheet: Table S2
Species	Trait	group1	group2	p	n1	n2	p_adj	signif	p_label
red-backed shrike	Clutch	Belarus	Georgia	0.5605090914385145	4	5	1	ns	p	=	1
red-backed shrike	Clutch	Belarus	Germany	0.0038658651093086437	4	236	0.06571970685824695	ns	p	=	0.0657
red-backed shrike	Clutch	Belarus	Hungary	NA	4	1	NA		p	=	NA
red-backed shrike	Clutch	Belarus	Poland	0.24907787515243163	4	169	1	ns	p	=	1
red-backed shrike	Clutch	Belarus	Russia	0.025770819508234694	4	6	0.3607914731152857	ns	p	=	0.361
red-backed shrike	Clutch	Belarus	Slovakia	0.006668582156621594	4	9	0.10669731450594551	ns	p	=	0.107
red-backed shrike	Clutch	Belarus	Turkmenistan	0.5605090914385145	4	5	1	ns	p	=	1
red-backed shrike	Clutch	Georgia	Germany	1.9892296824555974e-4	5	236	0.003978459364911195	**	p	=	0.00398	(**)
red-backed shrike	Clutch	Georgia	Hungary	NA	5	1	NA		p	=	NA
red-backed shrike	Clutch	Georgia	Poland	0.3354183986984509	5	169	1	ns	p	=	1
red-backed shrike	Clutch	Georgia	Russia	1	5	6	1	ns	p	=	1
red-backed shrike	Clutch	Georgia	Slovakia	1	5	9	1	ns	p	=	1
red-backed shrike	Clutch	Georgia	Turkmenistan	1	5	5	1	ns	p	=	1
red-backed shrike	Clutch	Germany	Hungary	NA	236	1	NA		p	=	NA
red-backed shrike	Clutch	Germany	Poland	3.8826637852886586e-25	236	169	8.153593949106184e-24	****	p	=	8.15e-24	(****)
red-backed shrike	Clutch	Germany	Russia	0.6682286521332497	236	6	1	ns	p	=	1
red-backed shrike	Clutch	Germany	Slovakia	0.5997193108980672	236	9	1	ns	p	=	1
red-backed shrike	Clutch	Germany	Turkmenistan	1.9892296824555974e-4	236	5	0.003978459364911195	**	p	=	0.00398	(**)
red-backed shrike	Clutch	Hungary	Poland	NA	1	169	NA		p	=	NA
red-backed shrike	Clutch	Hungary	Russia	NA	1	6	NA		p	=	NA
red-backed shrike	Clutch	Hungary	Slovakia	NA	1	9	NA		p	=	NA
red-backed shrike	Clutch	Hungary	Turkmenistan	NA	1	5	NA		p	=	NA
red-backed shrike	Clutch	Poland	Russia	0.011133699424975933	169	6	0.167005491374639	ns	p	=	0.167
red-backed shrike	Clutch	Poland	Slovakia	0.0020016704949093827	169	9	0.036030068908368885	*	p	=	0.036	(*)
red-backed shrike	Clutch	Poland	Turkmenistan	0.3354183986984509	169	5	1	ns	p	=	1
red-backed shrike	Clutch	Russia	Slovakia	1	6	9	1	ns	p	=	1
red-backed shrike	Clutch	Russia	Turkmenistan	1	6	5	1	ns	p	=	1
red-backed shrike	Clutch	Slovakia	Turkmenistan	1	9	5	1	ns	p	=	1
red-backed shrike	Degree of sphericity	Belarus	Georgia	0.27034414065478	4	5	1	ns	p	=	1
red-backed shrike	Degree of sphericity	Belarus	Germany	0.9826167122601941	4	236	1	ns	p	=	1
red-backed shrike	Degree of sphericity	Belarus	Hungary	NA	4	1	NA		p	=	NA
red-backed shrike	Degree of sphericity	Belarus	Poland	0.9838829170181432	4	169	1	ns	p	=	1
red-backed shrike	Degree of sphericity	Belarus	Russia	0.24095466870157017	4	6	1	ns	p	=	1
red-backed shrike	Degree of sphericity	Belarus	Slovakia	0.9385028847784713	4	9	1	ns	p	=	1
red-backed shrike	Degree of sphericity	Belarus	Turkmenistan	0.7133031738784577	4	5	1	ns	p	=	1
red-backed shrike	Degree of sphericity	Georgia	Germany	0.03987977785364304	5	236	0.837475334926504	ns	p	=	0.837
red-backed shrike	Degree of sphericity	Georgia	Hungary	NA	5	1	NA		p	=	NA
red-backed shrike	Degree of sphericity	Georgia	Poland	0.1395757684603546	5	169	1	ns	p	=	1
red-backed shrike	Degree of sphericity	Georgia	Russia	0.23533326650958575	5	6	1	ns	p	=	1
red-backed shrike	Degree of sphericity	Georgia	Slovakia	0.14246675482797228	5	9	1	ns	p	=	1
red-backed shrike	Degree of sphericity	Georgia	Turkmenistan	0.24915263858192677	5	5	1	ns	p	=	1
red-backed shrike	Degree of sphericity	Germany	Hungary	NA	236	1	NA		p	=	NA
red-backed shrike	Degree of sphericity	Germany	Poland	0.5387843737419167	236	169	1	ns	p	=	1
red-backed shrike	Degree of sphericity	Germany	Russia	0.09065445326349131	236	6	1	ns	p	=	1
red-backed shrike	Degree of sphericity	Germany	Slovakia	0.9866173627594069	236	9	1	ns	p	=	1
red-backed shrike	Degree of sphericity	Germany	Turkmenistan	0.4618659741553971	236	5	1	ns	p	=	1
red-backed shrike	Degree of sphericity	Hungary	Poland	NA	1	169	NA		p	=	NA
red-backed shrike	Degree of sphericity	Hungary	Russia	NA	1	6	NA		p	=	NA
red-backed shrike	Degree of sphericity	Hungary	Slovakia	NA	1	9	NA		p	=	NA
red-backed shrike	Degree of sphericity	Hungary	Turkmenistan	NA	1	5	NA		p	=	NA
red-backed shrike	Degree of sphericity	Poland	Russia	0.19652534391291568	169	6	1	ns	p	=	1
red-backed shrike	Degree of sphericity	Poland	Slovakia	0.836939658574735	169	9	1	ns	p	=	1
red-backed shrike	Degree of sphericity	Poland	Turkmenistan	0.6687249854871975	169	5	1	ns	p	=	1
red-backed shrike	Degree of sphericity	Russia	Slovakia	0.2628903364198473	6	9	1	ns	p	=	1
red-backed shrike	Degree of sphericity	Russia	Turkmenistan	0.7841912294016191	6	5	1	ns	p	=	1
red-backed shrike	Degree of sphericity	Slovakia	Turkmenistan	0.5938028572077025	9	5	1	ns	p	=	1
red-backed shrike	Diameter	Belarus	Georgia	0.3912672792826394	4	5	1	ns	p	=	1
red-backed shrike	Diameter	Belarus	Germany	0.3834474848006334	4	236	1	ns	p	=	1
red-backed shrike	Diameter	Belarus	Hungary	NA	4	1	NA		p	=	NA
red-backed shrike	Diameter	Belarus	Poland	0.48582176716190856	4	169	1	ns	p	=	1
red-backed shrike	Diameter	Belarus	Russia	0.04282560923089138	4	6	0.5995585292324793	ns	p	=	0.6
red-backed shrike	Diameter	Belarus	Slovakia	0.8169613217153913	4	9	1	ns	p	=	1
red-backed shrike	Diameter	Belarus	Turkmenistan	0.11134688653314045	4	5	1	ns	p	=	1
red-backed shrike	Diameter	Georgia	Germany	0.023467250975048405	5	236	0.4224105175508713	ns	p	=	0.422
red-backed shrike	Diameter	Georgia	Hungary	NA	5	1	NA		p	=	NA
red-backed shrike	Diameter	Georgia	Poland	0.42268018132510476	5	169	1	ns	p	=	1
red-backed shrike	Diameter	Georgia	Russia	0.05523425371806385	5	6	0.6628110446167662	ns	p	=	0.663
red-backed shrike	Diameter	Georgia	Slovakia	0.10959858339911595	5	9	1	ns	p	=	1
red-backed shrike	Diameter	Georgia	Turkmenistan	0.0465329850745106	5	5	0.6049288059686377	ns	p	=	0.605
red-backed shrike	Diameter	Germany	Hungary	NA	236	1	NA		p	=	NA
red-backed shrike	Diameter	Germany	Poland	2.9340143602507105e-11	236	169	6.161430156526492e-10	****	p	=	6.16e-10	(****)
red-backed shrike	Diameter	Germany	Russia	4.61575091310201e-4	236	6	0.00923150182620402	**	p	=	0.00923	(**)
red-backed shrike	Diameter	Germany	Slovakia	0.6300532902187804	236	9	1	ns	p	=	1
red-backed shrike	Diameter	Germany	Turkmenistan	0.002466117455926826	236	5	0.046856231662609694	*	p	=	0.0469	(*)
red-backed shrike	Diameter	Hungary	Poland	NA	1	169	NA		p	=	NA
red-backed shrike	Diameter	Hungary	Russia	NA	1	6	NA		p	=	NA
red-backed shrike	Diameter	Hungary	Slovakia	NA	1	9	NA		p	=	NA
red-backed shrike	Diameter	Hungary	Turkmenistan	NA	1	5	NA		p	=	NA
red-backed shrike	Diameter	Poland	Russia	0.02767718561147777	169	6	0.4705121553951221	ns	p	=	0.471
red-backed shrike	Diameter	Poland	Slovakia	0.14779634726131052	169	9	1	ns	p	=	1
red-backed shrike	Diameter	Poland	Turkmenistan	0.08695925695737289	169	5	0.9565518265311017	ns	p	=	0.957
red-backed shrike	Diameter	Russia	Slovakia	0.029239238256098955	6	9	0.4705121553951221	ns	p	=	0.471
red-backed shrike	Diameter	Russia	Turkmenistan	0.3153024520817455	6	5	1	ns	p	=	1
red-backed shrike	Diameter	Slovakia	Turkmenistan	0.03289739164549066	9	5	0.4934608746823599	ns	p	=	0.493
red-backed shrike	Number of Eggs	Belarus	Georgia	0.04417134490844262	4	5	0.5300561389013114	ns	p	=	0.53
red-backed shrike	Number of Eggs	Belarus	Germany	0.0037946776374027233	4	236	0.058992778289027145	ns	p	=	0.059
red-backed shrike	Number of Eggs	Belarus	Hungary	NA	4	1	NA		p	=	NA
red-backed shrike	Number of Eggs	Belarus	Poland	0.0125994448067258	4	169	0.1763922272941612	ns	p	=	0.176
red-backed shrike	Number of Eggs	Belarus	Russia	0.03072784224986111	4	6	0.39946194924819445	ns	p	=	0.399
red-backed shrike	Number of Eggs	Belarus	Slovakia	1	4	9	1	ns	p	=	1
red-backed shrike	Number of Eggs	Belarus	Turkmenistan	0.04417134490844262	4	5	0.5300561389013114	ns	p	=	0.53
red-backed shrike	Number of Eggs	Georgia	Germany	0.5030368627447674	5	236	1	ns	p	=	1
red-backed shrike	Number of Eggs	Georgia	Hungary	NA	5	1	NA		p	=	NA
red-backed shrike	Number of Eggs	Georgia	Poland	0.8038698803355321	5	169	1	ns	p	=	1
red-backed shrike	Number of Eggs	Georgia	Russia	0.7118520451183861	5	6	1	ns	p	=	1
red-backed shrike	Number of Eggs	Georgia	Slovakia	0.0034701634287663025	5	9	0.058992778289027145	ns	p	=	0.059
red-backed shrike	Number of Eggs	Georgia	Turkmenistan	1	5	5	1	ns	p	=	1
red-backed shrike	Number of Eggs	Germany	Hungary	NA	236	1	NA		p	=	NA
red-backed shrike	Number of Eggs	Germany	Poland	1.3937358205263012e-4	236	169	0.002787471641052602	**	p	=	0.00279	(**)
red-backed shrike	Number of Eggs	Germany	Russia	0.9570701172459127	236	6	1	ns	p	=	1
red-backed shrike	Number of Eggs	Germany	Slovakia	1.6918036792305598e-5	236	9	3.5527877263841754e-4	***	p	=	0.000355	(***)
red-backed shrike	Number of Eggs	Germany	Turkmenistan	0.5030368627447674	236	5	1	ns	p	=	1
red-backed shrike	Number of Eggs	Hungary	Poland	NA	1	169	NA		p	=	NA
red-backed shrike	Number of Eggs	Hungary	Russia	NA	1	6	NA		p	=	NA
red-backed shrike	Number of Eggs	Hungary	Slovakia	NA	1	9	NA		p	=	NA
red-backed shrike	Number of Eggs	Hungary	Turkmenistan	NA	1	5	NA		p	=	NA
red-backed shrike	Number of Eggs	Poland	Russia	0.37496901474280037	169	6	1	ns	p	=	1
red-backed shrike	Number of Eggs	Poland	Slovakia	2.1367871544918573e-4	169	9	0.004059895593534529	**	p	=	0.00406	(**)
red-backed shrike	Number of Eggs	Poland	Turkmenistan	0.8038698803355321	169	5	1	ns	p	=	1
red-backed shrike	Number of Eggs	Russia	Slovakia	0.0020211378708726553	6	9	0.036380481675707795	*	p	=	0.0364	(*)
red-backed shrike	Number of Eggs	Russia	Turkmenistan	0.7118520451183861	6	5	1	ns	p	=	1
red-backed shrike	Number of Eggs	Slovakia	Turkmenistan	0.0034701634287663025	9	5	0.058992778289027145	ns	p	=	0.059
red-backed shrike	Length	Belarus	Georgia	0.2683405890958817	4	5	1	ns	p	=	1
red-backed shrike	Length	Belarus	Germany	0.6497329329870951	4	236	1	ns	p	=	1
red-backed shrike	Length	Belarus	Hungary	NA	4	1	NA		p	=	NA
red-backed shrike	Length	Belarus	Poland	0.6750840490559898	4	169	1	ns	p	=	1
red-backed shrike	Length	Belarus	Russia	0.23808935859160363	4	6	1	ns	p	=	1
red-backed shrike	Length	Belarus	Slovakia	0.9383335749682924	4	9	1	ns	p	=	1
red-backed shrike	Length	Belarus	Turkmenistan	0.2683405890958817	4	5	1	ns	p	=	1
red-backed shrike	Length	Georgia	Germany	0.006200768656559829	5	236	0.11781460447463675	ns	p	=	0.118
red-backed shrike	Length	Georgia	Hungary	NA	5	1	NA		p	=	NA
red-backed shrike	Length	Georgia	Poland	0.06949048312282943	5	169	1	ns	p	=	1
red-backed shrike	Length	Georgia	Russia	0.07864522326072337	5	6	1	ns	p	=	1
red-backed shrike	Length	Georgia	Slovakia	0.14114895553436788	5	9	1	ns	p	=	1
red-backed shrike	Length	Georgia	Turkmenistan	0.9152657584373532	5	5	1	ns	p	=	1
red-backed shrike	Length	Germany	Hungary	NA	236	1	NA		p	=	NA
red-backed shrike	Length	Germany	Poland	1.2762322378187543e-5	236	169	2.680087699419384e-4	***	p	=	0.000268	(***)
red-backed shrike	Length	Germany	Russia	3.4301267059583956e-4	236	6	0.006860253411916791	**	p	=	0.00686	(**)
red-backed shrike	Length	Germany	Slovakia	0.6180194727292218	236	9	1	ns	p	=	1
red-backed shrike	Length	Germany	Turkmenistan	0.008621983974278187	236	5	0.15519571153700737	ns	p	=	0.155
red-backed shrike	Length	Hungary	Poland	NA	1	169	NA		p	=	NA
red-backed shrike	Length	Hungary	Russia	NA	1	6	NA		p	=	NA
red-backed shrike	Length	Hungary	Slovakia	NA	1	9	NA		p	=	NA
red-backed shrike	Length	Hungary	Turkmenistan	NA	1	5	NA		p	=	NA
red-backed shrike	Length	Poland	Russia	0.01405048397226622	169	6	0.23885822752852573	ns	p	=	0.239
red-backed shrike	Length	Poland	Slovakia	0.41986680139004	169	9	1	ns	p	=	1
red-backed shrike	Length	Poland	Turkmenistan	0.1001641377642617	169	5	1	ns	p	=	1
red-backed shrike	Length	Russia	Slovakia	0.028664178589385345	6	9	0.4586268574301655	ns	p	=	0.459
red-backed shrike	Length	Russia	Turkmenistan	0.16005734623194476	6	5	1	ns	p	=	1
red-backed shrike	Length	Slovakia	Turkmenistan	0.08202138982497578	9	5	1	ns	p	=	1
red-backed shrike	Shape Index	Belarus	Georgia	0.27034414065478	4	5	1	ns	p	=	1
red-backed shrike	Shape Index	Belarus	Germany	0.9797200726413602	4	236	1	ns	p	=	1
red-backed shrike	Shape Index	Belarus	Hungary	NA	4	1	NA		p	=	NA
red-backed shrike	Shape Index	Belarus	Poland	0.9838829543680778	4	169	1	ns	p	=	1
red-backed shrike	Shape Index	Belarus	Russia	0.24095466870157017	4	6	1	ns	p	=	1
red-backed shrike	Shape Index	Belarus	Slovakia	0.9385028847784713	4	9	1	ns	p	=	1
red-backed shrike	Shape Index	Belarus	Turkmenistan	0.7133031738784577	4	5	1	ns	p	=	1
red-backed shrike	Shape Index	Georgia	Germany	0.03956778503868244	5	236	0.8309234858123312	ns	p	=	0.831
red-backed shrike	Shape Index	Georgia	Hungary	NA	5	1	NA		p	=	NA
red-backed shrike	Shape Index	Georgia	Poland	0.13957667009671354	5	169	1	ns	p	=	1
red-backed shrike	Shape Index	Georgia	Russia	0.23533326650958575	5	6	1	ns	p	=	1
red-backed shrike	Shape Index	Georgia	Slovakia	0.14246675482797228	5	9	1	ns	p	=	1
red-backed shrike	Shape Index	Georgia	Turkmenistan	0.24915263858192677	5	5	1	ns	p	=	1
red-backed shrike	Shape Index	Germany	Hungary	NA	236	1	NA		p	=	NA
red-backed shrike	Shape Index	Germany	Poland	0.5353783200113789	236	169	1	ns	p	=	1
red-backed shrike	Shape Index	Germany	Russia	0.08953349964222676	236	6	1	ns	p	=	1
red-backed shrike	Shape Index	Germany	Slovakia	0.9866173572995939	236	9	1	ns	p	=	1
red-backed shrike	Shape Index	Germany	Turkmenistan	0.46186578217563024	236	5	1	ns	p	=	1
red-backed shrike	Shape Index	Hungary	Poland	NA	1	169	NA		p	=	NA
red-backed shrike	Shape Index	Hungary	Russia	NA	1	6	NA		p	=	NA
red-backed shrike	Shape Index	Hungary	Slovakia	NA	1	9	NA		p	=	NA
red-backed shrike	Shape Index	Hungary	Turkmenistan	NA	1	5	NA		p	=	NA
red-backed shrike	Shape Index	Poland	Russia	0.1965263460406749	169	6	1	ns	p	=	1
red-backed shrike	Shape Index	Poland	Slovakia	0.8343483361060504	169	9	1	ns	p	=	1
red-backed shrike	Shape Index	Poland	Turkmenistan	0.6687256951894691	169	5	1	ns	p	=	1
red-backed shrike	Shape Index	Russia	Slovakia	0.2628903364198473	6	9	1	ns	p	=	1
red-backed shrike	Shape Index	Russia	Turkmenistan	0.7841912294016191	6	5	1	ns	p	=	1
red-backed shrike	Shape Index	Slovakia	Turkmenistan	0.5938028572077025	9	5	1	ns	p	=	1
red-backed shrike	Shell weight	Belarus	Georgia	0.016484504179549657	4	5	0.2637520668727945	ns	p	=	0.264
red-backed shrike	Shell weight	Belarus	Germany	0.5607460575898754	4	235	1	ns	p	=	1
red-backed shrike	Shell weight	Belarus	Hungary	NA	4	1	NA		p	=	NA
red-backed shrike	Shell weight	Belarus	Poland	0.10728296129004583	4	169	1	ns	p	=	1
red-backed shrike	Shell weight	Belarus	Russia	0.010633904437230097	4	6	0.18077637543291164	ns	p	=	0.181
red-backed shrike	Shell weight	Belarus	Slovakia	0.48260209534893406	4	9	1	ns	p	=	1
red-backed shrike	Shell weight	Belarus	Turkmenistan	0.12819017434510788	4	5	1	ns	p	=	1
red-backed shrike	Shell weight	Georgia	Germany	0.020426211289179118	5	235	0.3063931693376868	ns	p	=	0.306
red-backed shrike	Shell weight	Georgia	Hungary	NA	5	1	NA		p	=	NA
red-backed shrike	Shell weight	Georgia	Poland	0.4011077997665336	5	169	1	ns	p	=	1
red-backed shrike	Shell weight	Georgia	Russia	0.03406045584392478	5	6	0.4181920088863171	ns	p	=	0.418
red-backed shrike	Shell weight	Georgia	Slovakia	0.40725753386761404	5	9	1	ns	p	=	1
red-backed shrike	Shell weight	Georgia	Turkmenistan	0.006501702373081827	5	5	0.1170306427154729	ns	p	=	0.117
red-backed shrike	Shell weight	Germany	Hungary	NA	235	1	NA		p	=	NA
red-backed shrike	Shell weight	Germany	Poland	8.515053537839451e-7	235	169	1.788161242946285e-5	****	p	=	1.79e-05	(****)
red-backed shrike	Shell weight	Germany	Russia	3.8776247418545364e-4	235	6	0.007755249483709073	**	p	=	0.00776	(**)
red-backed shrike	Shell weight	Germany	Slovakia	0.5559672293559845	235	9	1	ns	p	=	1
red-backed shrike	Shell weight	Germany	Turkmenistan	0.9367098254257471	235	5	1	ns	p	=	1
red-backed shrike	Shell weight	Hungary	Poland	NA	1	169	NA		p	=	NA
red-backed shrike	Shell weight	Hungary	Russia	NA	1	6	NA		p	=	NA
red-backed shrike	Shell weight	Hungary	Slovakia	NA	1	9	NA		p	=	NA
red-backed shrike	Shell weight	Hungary	Turkmenistan	NA	1	5	NA		p	=	NA
red-backed shrike	Shell weight	Poland	Russia	0.022667345974345908	169	6	0.3173428436408427	ns	p	=	0.317
red-backed shrike	Shell weight	Poland	Slovakia	0.44560010272076445	169	9	1	ns	p	=	1
red-backed shrike	Shell weight	Poland	Turkmenistan	0.2197673215936714	169	5	1	ns	p	=	1
red-backed shrike	Shell weight	Russia	Slovakia	0.03216861606817824	6	9	0.4181920088863171	ns	p	=	0.418
red-backed shrike	Shell weight	Russia	Turkmenistan	0.004287520861227877	6	5	0.08146289636332965	ns	p	=	0.0815
red-backed shrike	Shell weight	Slovakia	Turkmenistan	0.5308282525247923	9	5	1	ns	p	=	1
red-backed shrike	Surface area	Belarus	Georgia	0.3912672792826394	4	5	1	ns	p	=	1
red-backed shrike	Surface area	Belarus	Germany	0.3854362140231769	4	236	1	ns	p	=	1
red-backed shrike	Surface area	Belarus	Hungary	NA	4	1	NA		p	=	NA
red-backed shrike	Surface area	Belarus	Poland	0.48582783335790347	4	169	1	ns	p	=	1
red-backed shrike	Surface area	Belarus	Russia	0.04282560923089138	4	6	0.5995585292324793	ns	p	=	0.6
red-backed shrike	Surface area	Belarus	Slovakia	0.8169613217153913	4	9	1	ns	p	=	1
red-backed shrike	Surface area	Belarus	Turkmenistan	0.11134688653314045	4	5	1	ns	p	=	1
red-backed shrike	Surface area	Georgia	Germany	0.02447968246432442	5	236	0.4406342843578395	ns	p	=	0.441
red-backed shrike	Surface area	Georgia	Hungary	NA	5	1	NA		p	=	NA
red-backed shrike	Surface area	Georgia	Poland	0.435834184070798	5	169	1	ns	p	=	1
red-backed shrike	Surface area	Georgia	Russia	0.05523425371806385	5	6	0.6628110446167662	ns	p	=	0.663
red-backed shrike	Surface area	Georgia	Slovakia	0.10959858339911595	5	9	1	ns	p	=	1
red-backed shrike	Surface area	Georgia	Turkmenistan	0.0465329850745106	5	5	0.6049288059686377	ns	p	=	0.605
red-backed shrike	Surface area	Germany	Hungary	NA	236	1	NA		p	=	NA
red-backed shrike	Surface area	Germany	Poland	2.9434295743708214e-11	236	169	6.181202106178725e-10	****	p	=	6.18e-10	(****)
red-backed shrike	Surface area	Germany	Russia	4.5652893802540766e-4	236	6	0.009130578760508153	**	p	=	0.00913	(**)
red-backed shrike	Surface area	Germany	Slovakia	0.6266554234087358	236	9	1	ns	p	=	1
red-backed shrike	Surface area	Germany	Turkmenistan	0.0024139296553335778	236	5	0.04586466345133798	*	p	=	0.0459	(*)
red-backed shrike	Surface area	Hungary	Poland	NA	1	169	NA		p	=	NA
red-backed shrike	Surface area	Hungary	Russia	NA	1	6	NA		p	=	NA
red-backed shrike	Surface area	Hungary	Slovakia	NA	1	9	NA		p	=	NA
red-backed shrike	Surface area	Hungary	Turkmenistan	NA	1	5	NA		p	=	NA
red-backed shrike	Surface area	Poland	Russia	0.026263322284151763	169	6	0.44647647883057995	ns	p	=	0.446
red-backed shrike	Surface area	Poland	Slovakia	0.14873259981908882	169	9	1	ns	p	=	1
red-backed shrike	Surface area	Poland	Turkmenistan	0.08613598948894804	169	5	0.9474958843784285	ns	p	=	0.947
red-backed shrike	Surface area	Russia	Slovakia	0.029239238256098955	6	9	0.4678278120975833	ns	p	=	0.468
red-backed shrike	Surface area	Russia	Turkmenistan	0.3153024520817455	6	5	1	ns	p	=	1
red-backed shrike	Surface area	Slovakia	Turkmenistan	0.03289739164549066	9	5	0.4934608746823599	ns	p	=	0.493
red-backed shrike	Volume	Belarus	Georgia	0.3912672792826394	4	5	1	ns	p	=	1
red-backed shrike	Volume	Belarus	Germany	0.38739617275274274	4	236	1	ns	p	=	1
red-backed shrike	Volume	Belarus	Hungary	NA	4	1	NA		p	=	NA
red-backed shrike	Volume	Belarus	Poland	0.4921326257787997	4	169	1	ns	p	=	1
red-backed shrike	Volume	Belarus	Russia	0.05427346309097389	4	6	0.7055550201826606	ns	p	=	0.706
red-backed shrike	Volume	Belarus	Slovakia	0.8169613217153913	4	9	1	ns	p	=	1
red-backed shrike	Volume	Belarus	Turkmenistan	0.11134688653314045	4	5	1	ns	p	=	1
red-backed shrike	Volume	Georgia	Germany	0.023065004428752638	5	236	0.4151700797175475	ns	p	=	0.415
red-backed shrike	Volume	Georgia	Hungary	NA	5	1	NA		p	=	NA
red-backed shrike	Volume	Georgia	Poland	0.42525875953892045	5	169	1	ns	p	=	1
red-backed shrike	Volume	Georgia	Russia	0.05523425371806385	5	6	0.7055550201826606	ns	p	=	0.706
red-backed shrike	Volume	Georgia	Slovakia	0.10959858339911595	5	9	1	ns	p	=	1
red-backed shrike	Volume	Georgia	Turkmenistan	0.0465329850745106	5	5	0.6514617910431484	ns	p	=	0.651
red-backed shrike	Volume	Germany	Hungary	NA	236	1	NA		p	=	NA
red-backed shrike	Volume	Germany	Poland	3.2912882920266286e-11	236	169	6.91170541325592e-10	****	p	=	6.91e-10	(****)
red-backed shrike	Volume	Germany	Russia	4.4119488617826543e-4	236	6	0.008823897723565309	**	p	=	0.00882	(**)
red-backed shrike	Volume	Germany	Slovakia	0.6266334025520208	236	9	1	ns	p	=	1
red-backed shrike	Volume	Germany	Turkmenistan	0.0023356856209392264	236	5	0.0443780267978453	*	p	=	0.0444	(*)
red-backed shrike	Volume	Hungary	Poland	NA	1	169	NA		p	=	NA
red-backed shrike	Volume	Hungary	Russia	NA	1	6	NA		p	=	NA
red-backed shrike	Volume	Hungary	Slovakia	NA	1	9	NA		p	=	NA
red-backed shrike	Volume	Hungary	Turkmenistan	NA	1	5	NA		p	=	NA
red-backed shrike	Volume	Poland	Russia	0.026249291828118585	169	6	0.44623796107801594	ns	p	=	0.446
red-backed shrike	Volume	Poland	Slovakia	0.15438249602048626	169	9	1	ns	p	=	1
red-backed shrike	Volume	Poland	Turkmenistan	0.08286471551615626	169	5	0.9115118706777189	ns	p	=	0.912
red-backed shrike	Volume	Russia	Slovakia	0.029239238256098955	6	9	0.4678278120975833	ns	p	=	0.468
red-backed shrike	Volume	Russia	Turkmenistan	0.3153024520817455	6	5	1	ns	p	=	1
red-backed shrike	Volume	Slovakia	Turkmenistan	0.03289739164549066	9	5	0.4934608746823599	ns	p	=	0.493
red-backed shrike	Width	Belarus	Georgia	0.9017048037316548	4	5	1	ns	p	=	1
red-backed shrike	Width	Belarus	Germany	0.4647969760743073	4	236	1	ns	p	=	1
red-backed shrike	Width	Belarus	Hungary	NA	4	1	NA		p	=	NA
red-backed shrike	Width	Belarus	Poland	0.43372583463113945	4	169	1	ns	p	=	1
red-backed shrike	Width	Belarus	Russia	0.04219695894997853	4	6	0.7173483021496351	ns	p	=	0.717
red-backed shrike	Width	Belarus	Slovakia	0.8167138518313191	4	9	1	ns	p	=	1
red-backed shrike	Width	Belarus	Turkmenistan	0.06506370687881988	4	5	0.9108918963034782	ns	p	=	0.911
red-backed shrike	Width	Georgia	Germany	0.15886787018609025	5	236	1	ns	p	=	1
red-backed shrike	Width	Georgia	Hungary	NA	5	1	NA		p	=	NA
red-backed shrike	Width	Georgia	Poland	0.7253286111827254	5	169	1	ns	p	=	1
red-backed shrike	Width	Georgia	Russia	0.08074096112634346	5	6	1	ns	p	=	1
red-backed shrike	Width	Georgia	Slovakia	0.34744909136365437	5	9	1	ns	p	=	1
red-backed shrike	Width	Georgia	Turkmenistan	0.033338683271586324	5	5	0.6000962988885539	ns	p	=	0.6
red-backed shrike	Width	Germany	Hungary	NA	236	1	NA		p	=	NA
red-backed shrike	Width	Germany	Poland	7.379450672409017e-10	236	169	1.5496846412058937e-8	****	p	=	1.55e-08	(****)
red-backed shrike	Width	Germany	Russia	0.005293760227498662	236	6	0.10587520454997323	ns	p	=	0.106
red-backed shrike	Width	Germany	Slovakia	0.7423326894347732	236	9	1	ns	p	=	1
red-backed shrike	Width	Germany	Turkmenistan	0.008719496164271754	236	5	0.16567042712116334	ns	p	=	0.166
red-backed shrike	Width	Hungary	Poland	NA	1	169	NA		p	=	NA
red-backed shrike	Width	Hungary	Russia	NA	1	6	NA		p	=	NA
red-backed shrike	Width	Hungary	Slovakia	NA	1	9	NA		p	=	NA
red-backed shrike	Width	Hungary	Turkmenistan	NA	1	5	NA		p	=	NA
red-backed shrike	Width	Poland	Russia	0.16206001002081796	169	6	1	ns	p	=	1
red-backed shrike	Width	Poland	Slovakia	0.13521734136331456	169	9	1	ns	p	=	1
red-backed shrike	Width	Poland	Turkmenistan	0.207224192180445	169	5	1	ns	p	=	1
red-backed shrike	Width	Russia	Slovakia	0.057986295718246754	6	9	0.8697944357737013	ns	p	=	0.87
red-backed shrike	Width	Russia	Turkmenistan	0.8514119675601605	6	5	1	ns	p	=	1
red-backed shrike	Width	Slovakia	Turkmenistan	0.051629752209473787	9	5	0.8260760353515806	ns	p	=	0.826
great grey shrike	Clutch	Algeria	Poland	0.3538369006847292	6	3	1	ns	p	=	1
great grey shrike	Clutch	Algeria	Spain	0.8247780950825133	6	4	1	ns	p	=	1
great grey shrike	Clutch	Algeria	Tunisia	0.18789489090266398	6	7	1	ns	p	=	1
great grey shrike	Clutch	Algeria	West_Bank	0.8626843044675071	6	2	1	ns	p	=	1
great grey shrike	Clutch	Poland	Spain	0.5667652473884979	3	4	1	ns	p	=	1
great grey shrike	Clutch	Poland	Tunisia	0.8128968789723294	3	7	1	ns	p	=	1
great grey shrike	Clutch	Poland	West_Bank	0.7609067270751142	3	2	1	ns	p	=	1
great grey shrike	Clutch	Spain	Tunisia	0.20864804362225048	4	7	1	ns	p	=	1
great grey shrike	Clutch	Spain	West_Bank	0.8025873486341526	4	2	1	ns	p	=	1
great grey shrike	Clutch	Tunisia	West_Bank	0.16491482255330137	7	2	1	ns	p	=	1
great grey shrike	Degree of sphericity	Algeria	Poland	0.5186050164287257	6	3	1	ns	p	=	1
great grey shrike	Degree of sphericity	Algeria	Spain	0.3373556517763616	6	4	1	ns	p	=	1
great grey shrike	Degree of sphericity	Algeria	Tunisia	1	6	7	1	ns	p	=	1
great grey shrike	Degree of sphericity	Algeria	West_Bank	0.40465676192728606	6	2	1	ns	p	=	1
great grey shrike	Degree of sphericity	Poland	Spain	0.11161176829829224	3	4	1	ns	p	=	1
great grey shrike	Degree of sphericity	Poland	Tunisia	0.4941245444092639	3	7	1	ns	p	=	1
great grey shrike	Degree of sphericity	Poland	West_Bank	0.14891467317876567	3	2	1	ns	p	=	1
great grey shrike	Degree of sphericity	Spain	Tunisia	0.21930264967931887	4	7	1	ns	p	=	1
great grey shrike	Degree of sphericity	Spain	West_Bank	0.48745329036403484	4	2	1	ns	p	=	1
great grey shrike	Degree of sphericity	Tunisia	West_Bank	0.1876827725333964	7	2	1	ns	p	=	1
great grey shrike	Diameter	Algeria	Poland	0.6985353583033387	6	3	1	ns	p	=	1
great grey shrike	Diameter	Algeria	Spain	1	6	4	1	ns	p	=	1
great grey shrike	Diameter	Algeria	Tunisia	0.2839767717509117	6	7	1	ns	p	=	1
great grey shrike	Diameter	Algeria	West_Bank	0.6170750774519739	6	2	1	ns	p	=	1
great grey shrike	Diameter	Poland	Spain	0.8596837951986662	3	4	1	ns	p	=	1
great grey shrike	Diameter	Poland	Tunisia	0.022654494080089353	3	7	0.22654494080089352	ns	p	=	0.227
great grey shrike	Diameter	Poland	West_Bank	1	3	2	1	ns	p	=	1
great grey shrike	Diameter	Spain	Tunisia	0.10819724752370151	4	7	0.8655779801896121	ns	p	=	0.866
great grey shrike	Diameter	Spain	West_Bank	1	4	2	1	ns	p	=	1
great grey shrike	Diameter	Tunisia	West_Bank	0.057039874249055586	7	2	0.5133588682415002	ns	p	=	0.513
great grey shrike	Number of Eggs	Algeria	Poland	1	6	3	1	ns	p	=	1
great grey shrike	Number of Eggs	Algeria	Spain	1	6	4	1	ns	p	=	1
great grey shrike	Number of Eggs	Algeria	Tunisia	1	6	7	1	ns	p	=	1
great grey shrike	Number of Eggs	Algeria	West_Bank	1	6	2	1	ns	p	=	1
great grey shrike	Number of Eggs	Poland	Spain	1	3	4	1	ns	p	=	1
great grey shrike	Number of Eggs	Poland	Tunisia	1	3	7	1	ns	p	=	1
great grey shrike	Number of Eggs	Poland	West_Bank	1	3	2	1	ns	p	=	1
great grey shrike	Number of Eggs	Spain	Tunisia	1	4	7	1	ns	p	=	1
great grey shrike	Number of Eggs	Spain	West_Bank	1	4	2	1	ns	p	=	1
great grey shrike	Number of Eggs	Tunisia	West_Bank	1	7	2	1	ns	p	=	1
great grey shrike	Length	Algeria	Poland	0.6985353583033387	6	3	1	ns	p	=	1
great grey shrike	Length	Algeria	Spain	0.7491191330005953	6	4	1	ns	p	=	1
great grey shrike	Length	Algeria	Tunisia	0.4744429004370552	6	7	1	ns	p	=	1
great grey shrike	Length	Algeria	West_Bank	0.6170750774519739	6	2	1	ns	p	=	1
great grey shrike	Length	Poland	Spain	0.37675911781158217	3	4	1	ns	p	=	1
great grey shrike	Length	Poland	Tunisia	0.0682474883780013	3	7	0.6142273954020118	ns	p	=	0.614
great grey shrike	Length	Poland	West_Bank	0.14891467317876567	3	2	1	ns	p	=	1
great grey shrike	Length	Spain	Tunisia	0.10819724752370151	4	7	0.8655779801896121	ns	p	=	0.866
great grey shrike	Length	Spain	West_Bank	1	4	2	1	ns	p	=	1
great grey shrike	Length	Tunisia	West_Bank	0.057039874249055586	7	2	0.5703987424905559	ns	p	=	0.57
great grey shrike	Shape Index	Algeria	Poland	0.5186050164287257	6	3	1	ns	p	=	1
great grey shrike	Shape Index	Algeria	Spain	0.3373556517763616	6	4	1	ns	p	=	1
great grey shrike	Shape Index	Algeria	Tunisia	1	6	7	1	ns	p	=	1
great grey shrike	Shape Index	Algeria	West_Bank	0.40465676192728606	6	2	1	ns	p	=	1
great grey shrike	Shape Index	Poland	Spain	0.11161176829829224	3	4	1	ns	p	=	1
great grey shrike	Shape Index	Poland	Tunisia	0.4941245444092639	3	7	1	ns	p	=	1
great grey shrike	Shape Index	Poland	West_Bank	0.14891467317876567	3	2	1	ns	p	=	1
great grey shrike	Shape Index	Spain	Tunisia	0.21930264967931887	4	7	1	ns	p	=	1
great grey shrike	Shape Index	Spain	West_Bank	0.48745329036403484	4	2	1	ns	p	=	1
great grey shrike	Shape Index	Tunisia	West_Bank	0.1876827725333964	7	2	1	ns	p	=	1
great grey shrike	Shell weight	Algeria	Poland	0.7864570351373764	6	3	1	ns	p	=	1
great grey shrike	Shell weight	Algeria	Spain	1	6	4	1	ns	p	=	1
great grey shrike	Shell weight	Algeria	Tunisia	0.6156159862310775	6	7	1	ns	p	=	1
great grey shrike	Shell weight	Algeria	West_Bank	0.8635475816959237	6	2	1	ns	p	=	1
great grey shrike	Shell weight	Poland	Spain	1	3	4	1	ns	p	=	1
great grey shrike	Shell weight	Poland	Tunisia	0.1958824388497272	3	7	1	ns	p	=	1
great grey shrike	Shell weight	Poland	West_Bank	1	3	2	1	ns	p	=	1
great grey shrike	Shell weight	Spain	Tunisia	0.34360511964077955	4	7	1	ns	p	=	1
great grey shrike	Shell weight	Spain	West_Bank	0.48112000112723863	4	2	1	ns	p	=	1
great grey shrike	Shell weight	Tunisia	West_Bank	1	7	2	1	ns	p	=	1
great grey shrike	Surface area	Algeria	Poland	0.6985353583033387	6	3	1	ns	p	=	1
great grey shrike	Surface area	Algeria	Spain	1	6	4	1	ns	p	=	1
great grey shrike	Surface area	Algeria	Tunisia	0.2839767717509117	6	7	1	ns	p	=	1
great grey shrike	Surface area	Algeria	West_Bank	0.6170750774519739	6	2	1	ns	p	=	1
great grey shrike	Surface area	Poland	Spain	0.8596837951986662	3	4	1	ns	p	=	1
great grey shrike	Surface area	Poland	Tunisia	0.022654494080089353	3	7	0.22654494080089352	ns	p	=	0.227
great grey shrike	Surface area	Poland	West_Bank	1	3	2	1	ns	p	=	1
great grey shrike	Surface area	Spain	Tunisia	0.10819724752370151	4	7	0.8655779801896121	ns	p	=	0.866
great grey shrike	Surface area	Spain	West_Bank	1	4	2	1	ns	p	=	1
great grey shrike	Surface area	Tunisia	West_Bank	0.057039874249055586	7	2	0.5133588682415002	ns	p	=	0.513
great grey shrike	Volume	Algeria	Poland	0.6985353583033387	6	3	1	ns	p	=	1
great grey shrike	Volume	Algeria	Spain	1	6	4	1	ns	p	=	1
great grey shrike	Volume	Algeria	Tunisia	0.2839767717509117	6	7	1	ns	p	=	1
great grey shrike	Volume	Algeria	West_Bank	0.6170750774519739	6	2	1	ns	p	=	1
great grey shrike	Volume	Poland	Spain	0.8596837951986662	3	4	1	ns	p	=	1
great grey shrike	Volume	Poland	Tunisia	0.022654494080089353	3	7	0.22654494080089352	ns	p	=	0.227
great grey shrike	Volume	Poland	West_Bank	1	3	2	1	ns	p	=	1
great grey shrike	Volume	Spain	Tunisia	0.10819724752370151	4	7	0.8655779801896121	ns	p	=	0.866
great grey shrike	Volume	Spain	West_Bank	1	4	2	1	ns	p	=	1
great grey shrike	Volume	Tunisia	West_Bank	0.057039874249055586	7	2	0.5133588682415002	ns	p	=	0.513
great grey shrike	Width	Algeria	Poland	0.5186050164287257	6	3	1	ns	p	=	1
great grey shrike	Width	Algeria	Spain	0.9151060344205058	6	4	1	ns	p	=	1
great grey shrike	Width	Algeria	Tunisia	0.11508030439717153	6	7	1	ns	p	=	1
great grey shrike	Width	Algeria	West_Bank	1	6	2	1	ns	p	=	1
great grey shrike	Width	Poland	Spain	0.5958830905651777	3	4	1	ns	p	=	1
great grey shrike	Width	Poland	Tunisia	0.03963481045920122	3	7	0.3963481045920122	ns	p	=	0.396
great grey shrike	Width	Poland	West_Bank	0.3864762307712326	3	2	1	ns	p	=	1
great grey shrike	Width	Spain	Tunisia	0.15543334455717794	4	7	1	ns	p	=	1
great grey shrike	Width	Spain	West_Bank	1	4	2	1	ns	p	=	1
great grey shrike	Width	Tunisia	West_Bank	0.13988927187893355	7	2	1	ns	p	=	1
lesser grey shrike	Clutch	Albania	Germany	0.04158634123218615	3	4	0.1663453649287446	ns	p	=	0.166
lesser grey shrike	Clutch	Albania	Hungary	0.013072238047042046	3	17	0.06536119023521023	ns	p	=	0.0654
lesser grey shrike	Clutch	Albania	Poland	0.7570195618621565	3	5	1	ns	p	=	1
lesser grey shrike	Clutch	Albania	Romania	NA	3	1	NA		p	=	NA
lesser grey shrike	Clutch	Germany	Hungary	0.6209633807356221	4	17	1	ns	p	=	1
lesser grey shrike	Clutch	Germany	Poland	0.09783166898477648	4	5	0.29349500695432945	ns	p	=	0.293
lesser grey shrike	Clutch	Germany	Romania	NA	4	1	NA		p	=	NA
lesser grey shrike	Clutch	Hungary	Poland	0.008614513972192745	17	5	0.05168708383315647	ns	p	=	0.0517
lesser grey shrike	Clutch	Hungary	Romania	NA	17	1	NA		p	=	NA
lesser grey shrike	Clutch	Poland	Romania	NA	5	1	NA		p	=	NA
lesser grey shrike	Degree of sphericity	Albania	Germany	0.21592493894014034	3	4	1	ns	p	=	1
lesser grey shrike	Degree of sphericity	Albania	Hungary	0.396923597214395	3	17	1	ns	p	=	1
lesser grey shrike	Degree of sphericity	Albania	Poland	0.23303798227390538	3	5	1	ns	p	=	1
lesser grey shrike	Degree of sphericity	Albania	Romania	NA	3	1	NA		p	=	NA
lesser grey shrike	Degree of sphericity	Germany	Hungary	0.20959276730530688	4	17	1	ns	p	=	1
lesser grey shrike	Degree of sphericity	Germany	Poland	0.54029137460742	4	5	1	ns	p	=	1
lesser grey shrike	Degree of sphericity	Germany	Romania	NA	4	1	NA		p	=	NA
lesser grey shrike	Degree of sphericity	Hungary	Poland	0.7539214727847421	17	5	1	ns	p	=	1
lesser grey shrike	Degree of sphericity	Hungary	Romania	NA	17	1	NA		p	=	NA
lesser grey shrike	Degree of sphericity	Poland	Romania	NA	5	1	NA		p	=	NA
lesser grey shrike	Diameter	Albania	Germany	0.21592493894014034	3	4	0.8636997557605613	ns	p	=	0.864
lesser grey shrike	Diameter	Albania	Hungary	0.01982714869431782	3	17	0.11896289216590693	ns	p	=	0.119
lesser grey shrike	Diameter	Albania	Poland	0.23303798227390538	3	5	0.8636997557605613	ns	p	=	0.864
lesser grey shrike	Diameter	Albania	Romania	NA	3	1	NA		p	=	NA
lesser grey shrike	Diameter	Germany	Hungary	0.15159313431931146	4	17	0.7579656715965573	ns	p	=	0.758
lesser grey shrike	Diameter	Germany	Poland	0.3912672792826394	4	5	0.8636997557605613	ns	p	=	0.864
lesser grey shrike	Diameter	Germany	Romania	NA	4	1	NA		p	=	NA
lesser grey shrike	Diameter	Hungary	Poland	0.2899324881811829	17	5	0.8636997557605613	ns	p	=	0.864
lesser grey shrike	Diameter	Hungary	Romania	NA	17	1	NA		p	=	NA
lesser grey shrike	Diameter	Poland	Romania	NA	5	1	NA		p	=	NA
lesser grey shrike	Number of Eggs	Albania	Germany	1	3	4	1	ns	p	=	1
lesser grey shrike	Number of Eggs	Albania	Hungary	1	3	17	1	ns	p	=	1
lesser grey shrike	Number of Eggs	Albania	Poland	1	3	5	1	ns	p	=	1
lesser grey shrike	Number of Eggs	Albania	Romania	NA	3	1	NA		p	=	NA
lesser grey shrike	Number of Eggs	Germany	Hungary	1	4	17	1	ns	p	=	1
lesser grey shrike	Number of Eggs	Germany	Poland	1	4	5	1	ns	p	=	1
lesser grey shrike	Number of Eggs	Germany	Romania	NA	4	1	NA		p	=	NA
lesser grey shrike	Number of Eggs	Hungary	Poland	1	17	5	1	ns	p	=	1
lesser grey shrike	Number of Eggs	Hungary	Romania	NA	17	1	NA		p	=	NA
lesser grey shrike	Number of Eggs	Poland	Romania	NA	5	1	NA		p	=	NA
lesser grey shrike	Length	Albania	Germany	0.21592493894014034	3	4	0.7687046970621033	ns	p	=	0.769
lesser grey shrike	Length	Albania	Hungary	0.08961109395321953	3	17	0.44805546976609767	ns	p	=	0.448
lesser grey shrike	Length	Albania	Poland	0.035770082232490806	3	5	0.21462049339494482	ns	p	=	0.215
lesser grey shrike	Length	Albania	Romania	NA	3	1	NA		p	=	NA
lesser grey shrike	Length	Germany	Hungary	0.19217617426552583	4	17	0.7687046970621033	ns	p	=	0.769
lesser grey shrike	Length	Germany	Poland	0.2683405890958817	4	5	0.7687046970621033	ns	p	=	0.769
lesser grey shrike	Length	Germany	Romania	NA	4	1	NA		p	=	NA
lesser grey shrike	Length	Hungary	Poland	0.9372871659883225	17	5	0.9372871659883225	ns	p	=	0.937
lesser grey shrike	Length	Hungary	Romania	NA	17	1	NA		p	=	NA
lesser grey shrike	Length	Poland	Romania	NA	5	1	NA		p	=	NA
lesser grey shrike	Shape Index	Albania	Germany	0.21592493894014034	3	4	1	ns	p	=	1
lesser grey shrike	Shape Index	Albania	Hungary	0.396923597214395	3	17	1	ns	p	=	1
lesser grey shrike	Shape Index	Albania	Poland	0.23303798227390538	3	5	1	ns	p	=	1
lesser grey shrike	Shape Index	Albania	Romania	NA	3	1	NA		p	=	NA
lesser grey shrike	Shape Index	Germany	Hungary	0.20959276730530688	4	17	1	ns	p	=	1
lesser grey shrike	Shape Index	Germany	Poland	0.54029137460742	4	5	1	ns	p	=	1
lesser grey shrike	Shape Index	Germany	Romania	NA	4	1	NA		p	=	NA
lesser grey shrike	Shape Index	Hungary	Poland	0.7539214727847421	17	5	1	ns	p	=	1
lesser grey shrike	Shape Index	Hungary	Romania	NA	17	1	NA		p	=	NA
lesser grey shrike	Shape Index	Poland	Romania	NA	5	1	NA		p	=	NA
lesser grey shrike	Shell weight	Albania	Germany	0.1498208360668926	3	4	0.7491041803344629	ns	p	=	0.749
lesser grey shrike	Shell weight	Albania	Hungary	0.11668787353479955	3	17	0.7001272412087973	ns	p	=	0.7
lesser grey shrike	Shell weight	Albania	Poland	0.7585141617255965	3	5	0.7585141617255965	ns	p	=	0.759
lesser grey shrike	Shell weight	Albania	Romania	NA	3	1	NA		p	=	NA
lesser grey shrike	Shell weight	Germany	Hungary	0.31245330046292785	4	17	0.7491041803344629	ns	p	=	0.749
lesser grey shrike	Shell weight	Germany	Poland	0.17244734471644338	4	5	0.7491041803344629	ns	p	=	0.749
lesser grey shrike	Shell weight	Germany	Romania	NA	4	1	NA		p	=	NA
lesser grey shrike	Shell weight	Hungary	Poland	0.17426935233555763	17	5	0.7491041803344629	ns	p	=	0.749
lesser grey shrike	Shell weight	Hungary	Romania	NA	17	1	NA		p	=	NA
lesser grey shrike	Shell weight	Poland	Romania	NA	5	1	NA		p	=	NA
lesser grey shrike	Surface area	Albania	Germany	0.21592493894014034	3	4	0.8636997557605613	ns	p	=	0.864
lesser grey shrike	Surface area	Albania	Hungary	0.01982714869431782	3	17	0.11896289216590693	ns	p	=	0.119
lesser grey shrike	Surface area	Albania	Poland	0.23303798227390538	3	5	0.8636997557605613	ns	p	=	0.864
lesser grey shrike	Surface area	Albania	Romania	NA	3	1	NA		p	=	NA
lesser grey shrike	Surface area	Germany	Hungary	0.15159313431931146	4	17	0.7579656715965573	ns	p	=	0.758
lesser grey shrike	Surface area	Germany	Poland	0.3912672792826394	4	5	0.8636997557605613	ns	p	=	0.864
lesser grey shrike	Surface area	Germany	Romania	NA	4	1	NA		p	=	NA
lesser grey shrike	Surface area	Hungary	Poland	0.3083042688855919	17	5	0.8636997557605613	ns	p	=	0.864
lesser grey shrike	Surface area	Hungary	Romania	NA	17	1	NA		p	=	NA
lesser grey shrike	Surface area	Poland	Romania	NA	5	1	NA		p	=	NA
lesser grey shrike	Volume	Albania	Germany	0.21592493894014034	3	4	0.8636997557605613	ns	p	=	0.864
lesser grey shrike	Volume	Albania	Hungary	0.01978080403498358	3	17	0.11868482420990148	ns	p	=	0.119
lesser grey shrike	Volume	Albania	Poland	0.23303798227390538	3	5	0.8636997557605613	ns	p	=	0.864
lesser grey shrike	Volume	Albania	Romania	NA	3	1	NA		p	=	NA
lesser grey shrike	Volume	Germany	Hungary	0.15146007023163804	4	17	0.7573003511581902	ns	p	=	0.757
lesser grey shrike	Volume	Germany	Poland	0.3912672792826394	4	5	0.8636997557605613	ns	p	=	0.864
lesser grey shrike	Volume	Germany	Romania	NA	4	1	NA		p	=	NA
lesser grey shrike	Volume	Hungary	Poland	0.3081675723217088	17	5	0.8636997557605613	ns	p	=	0.864
lesser grey shrike	Volume	Hungary	Romania	NA	17	1	NA		p	=	NA
lesser grey shrike	Volume	Poland	Romania	NA	5	1	NA		p	=	NA
lesser grey shrike	Width	Albania	Germany	0.37675911781158217	3	4	1	ns	p	=	1
lesser grey shrike	Width	Albania	Hungary	0.05543769763761893	3	17	0.33262618582571357	ns	p	=	0.333
lesser grey shrike	Width	Albania	Poland	0.23303798227390538	3	5	1	ns	p	=	1
lesser grey shrike	Width	Albania	Romania	NA	3	1	NA		p	=	NA
lesser grey shrike	Width	Germany	Hungary	0.5571151894041244	4	17	1	ns	p	=	1
lesser grey shrike	Width	Germany	Poland	0.7133031738784577	4	5	1	ns	p	=	1
lesser grey shrike	Width	Germany	Romania	NA	4	1	NA		p	=	NA
lesser grey shrike	Width	Hungary	Poland	0.20820323194743687	17	5	1	ns	p	=	1
lesser grey shrike	Width	Hungary	Romania	NA	17	1	NA		p	=	NA
lesser grey shrike	Width	Poland	Romania	NA	5	1	NA		p	=	NA
woodchat shrike	Clutch	Algeria	France	1	12	33	1	ns	p	=	1
woodchat shrike	Clutch	Algeria	Greece	0.526349766150032	12	3	1	ns	p	=	1
woodchat shrike	Clutch	Algeria	Poland	0.005816587523913157	12	5	0.029082937619565784	*	p	=	0.0291	(*)
woodchat shrike	Clutch	France	Greece	0.06417639475454488	33	3	0.25670557901817953	ns	p	=	0.257
woodchat shrike	Clutch	France	Poland	2.6482827347108675e-7	33	5	1.5889696408265205e-6	****	p	=	1.59e-06	(****)
woodchat shrike	Clutch	Greece	Poland	0.07857833286624766	3	5	0.25670557901817953	ns	p	=	0.257
woodchat shrike	Degree of sphericity	Algeria	France	0.529395431371187	12	33	1	ns	p	=	1
woodchat shrike	Degree of sphericity	Algeria	Greece	0.12963458087901286	12	3	0.7778074852740772	ns	p	=	0.778
woodchat shrike	Degree of sphericity	Algeria	Poland	0.39878607697434443	12	5	1	ns	p	=	1
woodchat shrike	Degree of sphericity	France	Greece	0.21839026166299513	33	3	1	ns	p	=	1
woodchat shrike	Degree of sphericity	France	Poland	0.681529727269197	33	5	1	ns	p	=	1
woodchat shrike	Degree of sphericity	Greece	Poland	0.5509849875850936	3	5	1	ns	p	=	1
woodchat shrike	Diameter	Algeria	France	0.012781500305704982	12	33	0.07668900183422989	ns	p	=	0.0767
woodchat shrike	Diameter	Algeria	Greece	0.5160029354435864	12	3	1	ns	p	=	1
woodchat shrike	Diameter	Algeria	Poland	0.9579672518055619	12	5	1	ns	p	=	1
woodchat shrike	Diameter	France	Greece	0.04213816218459826	33	3	0.2106908109229913	ns	p	=	0.211
woodchat shrike	Diameter	France	Poland	0.2026463024150035	33	5	0.810585209660014	ns	p	=	0.811
woodchat shrike	Diameter	Greece	Poland	0.765594483995764	3	5	1	ns	p	=	1
woodchat shrike	Number of Eggs	Algeria	France	1	12	33	1	ns	p	=	1
woodchat shrike	Number of Eggs	Algeria	Greece	1	12	3	1	ns	p	=	1
woodchat shrike	Number of Eggs	Algeria	Poland	1	12	5	1	ns	p	=	1
woodchat shrike	Number of Eggs	France	Greece	1	33	3	1	ns	p	=	1
woodchat shrike	Number of Eggs	France	Poland	1	33	5	1	ns	p	=	1
woodchat shrike	Number of Eggs	Greece	Poland	1	3	5	1	ns	p	=	1
woodchat shrike	Length	Algeria	France	0.17729567006621635	12	33	0.5472428693837788	ns	p	=	0.547
woodchat shrike	Length	Algeria	Greece	0.12654438914054741	12	3	0.5472428693837788	ns	p	=	0.547
woodchat shrike	Length	Algeria	Poland	0.5608797298813228	12	5	0.5608797298813228	ns	p	=	0.561
woodchat shrike	Length	France	Greece	0.03391975479377774	33	3	0.20351852876266646	ns	p	=	0.204
woodchat shrike	Length	France	Poland	0.10944857387675574	33	5	0.5472428693837788	ns	p	=	0.547
woodchat shrike	Length	Greece	Poland	0.17449424546335382	3	5	0.5472428693837788	ns	p	=	0.547
woodchat shrike	Shape Index	Algeria	France	0.5463631178118709	12	33	1	ns	p	=	1
woodchat shrike	Shape Index	Algeria	Greece	0.12963458087901286	12	3	0.7778074852740772	ns	p	=	0.778
woodchat shrike	Shape Index	Algeria	Poland	0.42919530044034915	12	5	1	ns	p	=	1
woodchat shrike	Shape Index	France	Greece	0.2184199011267843	33	3	1	ns	p	=	1
woodchat shrike	Shape Index	France	Poland	0.6974877462926572	33	5	1	ns	p	=	1
woodchat shrike	Shape Index	Greece	Poland	0.5509849875850936	3	5	1	ns	p	=	1
woodchat shrike	Shell weight	Algeria	France	0.13382002290364092	12	33	0.6691001145182046	ns	p	=	0.669
woodchat shrike	Shell weight	Algeria	Greece	0.2934766219489964	12	3	1	ns	p	=	1
woodchat shrike	Shell weight	Algeria	Poland	0.7485295891027957	12	5	1	ns	p	=	1
woodchat shrike	Shell weight	France	Greece	0.08716982414444237	33	3	0.5230189448666542	ns	p	=	0.523
woodchat shrike	Shell weight	France	Poland	0.844297804931385	33	5	1	ns	p	=	1
woodchat shrike	Shell weight	Greece	Poland	0.765594483995764	3	5	1	ns	p	=	1
woodchat shrike	Surface area	Algeria	France	0.012781500305704982	12	33	0.07668900183422989	ns	p	=	0.0767
woodchat shrike	Surface area	Algeria	Greece	0.5160029354435864	12	3	1	ns	p	=	1
woodchat shrike	Surface area	Algeria	Poland	0.9579672518055619	12	5	1	ns	p	=	1
woodchat shrike	Surface area	France	Greece	0.04213816218459826	33	3	0.2106908109229913	ns	p	=	0.211
woodchat shrike	Surface area	France	Poland	0.2026463024150035	33	5	0.810585209660014	ns	p	=	0.811
woodchat shrike	Surface area	Greece	Poland	0.765594483995764	3	5	1	ns	p	=	1
woodchat shrike	Volume	Algeria	France	0.012315812558461856	12	33	0.07389487535077113	ns	p	=	0.0739
woodchat shrike	Volume	Algeria	Greece	0.46969215511435575	12	3	1	ns	p	=	1
woodchat shrike	Volume	Algeria	Poland	0.957915694055318	12	5	1	ns	p	=	1
woodchat shrike	Volume	France	Greece	0.042111688498504746	33	3	0.21055844249252373	ns	p	=	0.211
woodchat shrike	Volume	France	Poland	0.19497652549351766	33	5	0.7799061019740706	ns	p	=	0.78
woodchat shrike	Volume	Greece	Poland	0.7642282177641773	3	5	1	ns	p	=	1
woodchat shrike	Width	Algeria	France	0.007686804461669551	12	33	0.046120826770017304	*	p	=	0.0461	(*)
woodchat shrike	Width	Algeria	Greece	1	12	3	1	ns	p	=	1
woodchat shrike	Width	Algeria	Poland	0.5958999843766992	12	5	1	ns	p	=	1
woodchat shrike	Width	France	Greece	0.1350178827996831	33	3	0.6750894139984155	ns	p	=	0.675
woodchat shrike	Width	France	Poland	0.6491119937827344	33	5	1	ns	p	=	1
woodchat shrike	Width	Greece	Poland	0.765594483995764	3	5	1	ns	p	=	1
