# Supplementary material for: Egg Morphology and Clutch Size in Shrikes (Laniidae) From Historical Oological Collections: Interspecific Patterns and Modest Temporal Change
Source: Ecol Evol. 2026 Jul 20;16(7):e74065. doi: 10.1002/ece3.74065 (PMC13384774; doi:10.1002/ece3.74065)
Supplement: Supplementary file 1 — Figure S1: Boxplots showing variation in mean egg traits (length, width, shell weight, shape index, diameter, surface area, degree of sphericity and volume) among shrike species: red‐backed shrike, woodchat shrike, lesser grey shrike and great grey shrike. Each box represents the interquartile range (IQR) with the median indicated by a horizontal line, whiskers extending to 1.5× IQR, and outliers shown as individual points. Figure S2: Among‐year variation in egg morphology traits for four shrike species, red‐backed shrike, woodchat shrike, lesser grey shrike and great grey shrike, based on historical museum collections spanning 1888–1973. Each panel presents non‐parametric comparisons (Kruskal–Wallis test followed by Dunn's pairwise post hoc tests) for key reproductive traits, including egg length, width, shell weight, shape index, volume and clutch size. Boxes show interquartile ranges with medians, whiskers indicate data spread, and letters denote statistically significant differences among years (p < 0.05). p‐values from Kruskal–Wallis tests are provided in each panel. Figure S3: Geographic variation in egg morphology traits of four shrike species, red‐backed shrike, woodchat shrike, lesser grey shrike and great grey shrike, across countries represented in the historical egg collection. Each panel shows mean values (± variation) of key egg traits—including egg length, width, diameter, surface area, volume, shell weight, shape index, degree of sphericity and clutch size—plotted by country. Sample sizes (n) for each country are indicated below the x‐axis. Figure S4: Correlation heatmaps showing relationships among clutch size and mean egg traits (length, width, shell weight, shape index, diameter, surface area, degree of sphericity and volume) across all studied species (ALL) and separately for red‐backed shrike, woodchat shrike, lesser grey shrike and great grey shrike. Colour gradients represent Pearson correlation coefficients ranging from −1 (negative correlati [file ECE3-16-e74065-s001.zip › Table S3.xlsx]

## Sheet: Tabel
Species	var1	var2	n	r	p	p_adj_BH
ALL	mean Shape Index	mean Degree of sphericity	403	0.9999809321162144	0	0
ALL	mean Diameter	mean Surface area	403	0.9999726815318456	0	0
ALL	mean Surface area	mean Volume	403	0.9999714439160547	0	0
ALL	mean Diameter	mean Volume	403	0.999930786995266	0	0
ALL	mean Width	mean Surface area	403	0.9505336777916077	1.0159239279213663e-205	2.0318478558427326e-204
ALL	mean Width	mean Diameter	403	0.9504515689007077	1.4049153281473224e-205	2.5288475906651804e-204
ALL	mean Width	mean Volume	403	0.9503182151204979	2.375730834077467e-205	3.887559546672218e-204
ALL	mean Length	mean Diameter	403	0.908554119180791	4.3269157708160464e-154	6.49037365622407e-153
ALL	mean Length	mean Volume	403	0.9084599954662409	5.266336086111422e-154	7.291849965385046e-153
ALL	mean Length	mean Surface area	403	0.9083765325850797	6.267533663594555e-154	8.058257567478713e-153
ALL	mean Shell weight	mean Volume	403	0.8554264693852994	1.2254441742146694e-116	1.378624695991503e-115
ALL	mean Shell weight	mean Surface area	403	0.8553698940963148	1.3174535574188033e-116	1.3949508255022622e-115
ALL	mean Shell weight	mean Diameter	403	0.8552222295328932	1.591244624665029e-116	1.5912446246650288e-115
ALL	mean Width	mean Shell weight	403	0.8116206571858376	1.1935650169605222e-95	9.765531956949727e-95
ALL	mean Length	mean Shell weight	403	0.7981294418880438	2.8585511806288987e-90	2.237127010926964e-89
ALL	mean Length	mean Width	403	0.7510665220437187	2.6331358013650476e-74	1.692730158020388e-73
ALL	mean Length	mean Shape Index	403	-0.6042759051181367	1.7891828600504063e-41	8.25776704638649e-41
ALL	mean Length	mean Degree of sphericity	403	-0.6041709695537079	1.8626039878678337e-41	8.381717945405252e-41
ALL	mean Shape Index	mean Diameter	403	-0.26609825983419017	5.848265072757209e-8	1.5628425609005586e-7
ALL	mean Diameter	mean Degree of sphericity	403	-0.26590313124919013	5.984856917006497e-8	1.5628425609005586e-7
ALL	mean Shape Index	mean Surface area	403	-0.2657356094108229	6.104576118874365e-8	1.5628425609005586e-7
ALL	mean Shape Index	mean Volume	403	-0.2657241519263211	6.112848108136609e-8	1.5628425609005586e-7
ALL	mean Surface area	mean Degree of sphericity	403	-0.26554217664916724	6.24568886996513e-8	1.5628425609005586e-7
ALL	mean Degree of sphericity	mean Volume	403	-0.26553447744066233	6.251370243602234e-8	1.5628425609005586e-7
ALL	mean Shell weight	mean Shape Index	403	-0.2431620061517922	7.787091279183541e-7	1.6686624169679016e-6
ALL	mean Shell weight	mean Degree of sphericity	403	-0.2430140523512271	7.911843882640235e-7	1.6754492927944027e-6
ALL	Clutch	mean Width	403	0.1237429853930828	0.012919947077550118	0.021533245129250197
ALL	Clutch	mean Volume	403	0.11324713136028669	0.02298537999166084	0.03697640246911276
ALL	Clutch	mean Diameter	403	0.11321665685992023	0.023022458414722995	0.03697640246911276
ALL	Clutch	mean Surface area	403	0.11289386508605195	0.023418388230438084	0.03697640246911276
ALL	Clutch	mean Shell weight	403	0.1020415108890501	0.04061359917337815	0.05992170369842679
ALL	Clutch	mean Length	403	0.08425095903366969	0.09120470144880315	0.1253194371052257
ALL	mean Width	mean Shape Index	403	-0.007368651247616079	0.8827632956809839	0.9116837063624116
ALL	mean Width	mean Degree of sphericity	403	-0.007141077382074416	0.8863591589634557	0.9116837063624116
ALL	Clutch	mean Degree of sphericity	403	-0.003518351683125303	0.94386634148136	0.9553576730331137
ALL	Clutch	mean Shape Index	403	-0.003017356952353438	0.9518490009558904	0.9571665931400016
red-backed shrike	mean Shape Index	mean Degree of sphericity	271	0.9999776909232171	0	0
red-backed shrike	mean Surface area	mean Volume	271	0.9999223697273284	0	0
red-backed shrike	mean Diameter	mean Surface area	271	0.9999213147861005	0	0
red-backed shrike	mean Diameter	mean Volume	271	0.99980012053518	0	0
red-backed shrike	mean Width	mean Surface area	271	0.8651246271510145	1.365192446432189e-82	9.829385614311762e-82
red-backed shrike	mean Width	mean Diameter	271	0.8649686909153332	1.5771837258925766e-82	1.0918964256179376e-81
red-backed shrike	mean Width	mean Volume	271	0.8643493507795553	2.793147536317498e-82	1.8620983575449988e-81
red-backed shrike	mean Length	mean Diameter	271	0.801413348838769	5.447494415037987e-62	2.9903453730908053e-61
red-backed shrike	mean Length	mean Volume	271	0.8014028014222131	5.4822998506664765e-62	2.9903453730908053e-61
red-backed shrike	mean Length	mean Surface area	271	0.8009592040569297	7.163786052054929e-62	3.7925926157937856e-61
red-backed shrike	mean Length	mean Shape Index	271	-0.7454118210303287	2.7133355274957594e-49	1.3954296998549622e-48
red-backed shrike	mean Length	mean Degree of sphericity	271	-0.7450026047425715	3.2648054811339838e-49	1.632402740566992e-48
red-backed shrike	mean Shell weight	mean Volume	271	0.6337494766728914	7.656082361173435e-32	3.204871686072601e-31
red-backed shrike	mean Shell weight	mean Surface area	271	0.6335376584255252	8.134823347299456e-32	3.3278822784406865e-31
red-backed shrike	mean Shell weight	mean Diameter	271	0.6332233873768278	8.900059716373037e-32	3.5600238865492147e-31
red-backed shrike	mean Length	mean Shell weight	271	0.5669649441234402	1.8949964657000324e-24	6.96121150665318e-24
red-backed shrike	mean Width	mean Shell weight	271	0.5182781366460416	4.962524464727826e-20	1.7865088073020176e-19
red-backed shrike	mean Length	mean Width	271	0.4293286283007978	1.4003616888939098e-13	4.583001890925523e-13
red-backed shrike	mean Shape Index	mean Volume	271	-0.24441734175332497	4.7648835657405465e-5	9.140852926147787e-5
red-backed shrike	mean Shape Index	mean Diameter	271	-0.24439263761729133	4.7735565280993993e-5	9.140852926147787e-5
red-backed shrike	mean Shape Index	mean Surface area	271	-0.24386615912484802	4.961965740629585e-5	9.213160577229064e-5
red-backed shrike	mean Degree of sphericity	mean Volume	271	-0.24375405391829397	5.0029795597122916e-5	9.213160577229064e-5
red-backed shrike	mean Diameter	mean Degree of sphericity	271	-0.24371849866084389	5.0160540920469347e-5	9.213160577229064e-5
red-backed shrike	mean Surface area	mean Degree of sphericity	271	-0.24319533727093456	5.2121952330100546e-5	9.476718605472826e-5
red-backed shrike	mean Shell weight	mean Shape Index	271	-0.23064654637974705	1.2754427091412335e-4	2.2289290062662333e-4
red-backed shrike	mean Shell weight	mean Degree of sphericity	271	-0.23005129692308546	1.32916407042171e-4	2.3004762757298827e-4
red-backed shrike	mean Width	mean Degree of sphericity	271	0.2078067941099239	5.757724911406044e-4	9.777268717481961e-4
red-backed shrike	mean Width	mean Shape Index	271	0.207074266154831	6.027559232540113e-4	0.0010139819269693647
red-backed shrike	Clutch	mean Width	271	0.12164060703311504	0.045431621483235936	0.06594912795953604
red-backed shrike	Clutch	mean Volume	271	0.0794967823431697	0.19199543682889011	0.24526760277852053
red-backed shrike	Clutch	mean Diameter	271	0.07947345688850097	0.1921262888431744	0.24526760277852053
red-backed shrike	Clutch	mean Surface area	271	0.07886514033558972	0.19556190484041586	0.24616183826066332
red-backed shrike	Clutch	mean Shape Index	271	0.06454666120924275	0.28970681386705766	0.3416159108919011
red-backed shrike	Clutch	mean Shell weight	271	0.06420517009178886	0.2922713904297376	0.3416159108919011
red-backed shrike	Clutch	mean Degree of sphericity	271	0.06378080659398205	0.2954794030419511	0.3431373712745239
red-backed shrike	Clutch	mean Length	271	0.019021717983740083	0.7552550206731086	0.7996817865950562
great grey shrike	mean Shape Index	mean Degree of sphericity	29	0.9995073891625613	3.9237492703566694e-42	1.8586180754321064e-41
great grey shrike	mean Diameter	mean Surface area	29	0.9995073891625613	3.9237492703566694e-42	1.8586180754321064e-41
great grey shrike	mean Surface area	mean Volume	29	0.999014778325123	4.532740807117274e-38	1.989983768978316e-37
great grey shrike	mean Diameter	mean Volume	29	0.9980295566502462	5.221249057463919e-34	2.2376781674845365e-33
great grey shrike	mean Width	mean Diameter	29	0.8780488071349425	3.9167485303505636e-10	1.1371205410695185e-9
great grey shrike	mean Width	mean Surface area	29	0.8696723594798953	9.120172802705064e-10	2.6057636579157324e-9
great grey shrike	mean Width	mean Volume	29	0.8617886440398509	1.91948598869492e-9	5.234961787349782e-9
great grey shrike	mean Length	mean Diameter	29	0.8098522167487683	1.0284737769816992e-7	2.534426745861321e-7
great grey shrike	mean Length	mean Surface area	29	0.8039408866995073	1.4975299159673148e-7	3.500719284079437e-7
great grey shrike	mean Length	mean Volume	29	0.7950738916256157	2.57136013019881e-7	5.933907992766485e-7
great grey shrike	mean Length	mean Degree of sphericity	29	-0.7931034482758619	2.889339757713068e-7	6.583305777067751e-7
great grey shrike	mean Length	mean Shape Index	29	-0.7896551724137929	3.532849946705754e-7	7.850777659346121e-7
great grey shrike	mean Shell weight	mean Diameter	29	0.6876156573227282	3.766802894977853e-5	7.618253046022624e-5
great grey shrike	mean Width	mean Shell weight	29	0.687045529530428	3.8458978746088174e-5	7.691795749217635e-5
great grey shrike	mean Shell weight	mean Surface area	29	0.6797290261276289	5.0011582735820196e-5	9.213160577229064e-5
great grey shrike	mean Length	mean Width	29	0.6750431345537997	5.89484455937212e-5	1.0610720206869816e-4
great grey shrike	mean Shell weight	mean Volume	29	0.6723353093822232	6.473820103250015e-5	1.1537501174108938e-4
great grey shrike	mean Length	mean Shell weight	29	0.6425139851757536	1.7117390073489907e-4	2.9344097268839837e-4
great grey shrike	mean Diameter	mean Degree of sphericity	29	-0.3940886699507389	0.034400851416541915	0.052924386794679874
great grey shrike	mean Shape Index	mean Diameter	29	-0.38817733990147774	0.03744863607196548	0.056172954107948224
great grey shrike	mean Surface area	mean Degree of sphericity	29	-0.3852216748768472	0.03905175930801547	0.0580935262433288
great grey shrike	mean Shape Index	mean Surface area	29	-0.37931034482758613	0.04242273227021272	0.062082047224701536
great grey shrike	mean Shell weight	mean Degree of sphericity	29	-0.3726433239684463	0.04649884899012261	0.06695834254577655
great grey shrike	mean Degree of sphericity	mean Volume	29	-0.37093596059113293	0.04759114247470979	0.0676942138916841
great grey shrike	mean Shell weight	mean Shape Index	29	-0.37067166616967145	0.04776202869024379	0.0676942138916841
great grey shrike	mean Shape Index	mean Volume	29	-0.36502463054187184	0.051530860619185256	0.07190352644537477
great grey shrike	mean Width	mean Degree of sphericity	29	-0.2549889212639353	0.18189346779230375	0.24074135443099026
great grey shrike	mean Width	mean Shape Index	29	-0.24809067025389647	0.19441105273184367	0.24616183826066332
great grey shrike	Clutch	mean Width	29	0.1610354253237413	0.4039862109243847	0.4602374554834763
great grey shrike	Clutch	mean Volume	29	0.15998637875600877	0.407095776702041	0.4608631434362728
great grey shrike	Clutch	mean Diameter	29	0.15544417872823565	0.42071406461750693	0.4733033226946953
great grey shrike	Clutch	mean Surface area	29	0.14837853424058858	0.44239094025804626	0.4945985667481262
great grey shrike	Clutch	mean Shell weight	29	-0.11816998790973372	0.5415186263025031	0.5801985281812534
great grey shrike	Clutch	mean Length	29	0.045422000277731196	0.8150113900781086	0.8529188965933696
great grey shrike	Clutch	mean Shape Index	29	0.045422000277731196	0.8150113900781086	0.8529188965933696
great grey shrike	Clutch	mean Degree of sphericity	29	0.04188917803390766	0.8291811367326449	0.8627318185657576
lesser grey shrike	mean Shape Index	mean Degree of sphericity	43	0.9999622463426009	3.9041173629011056e-86	2.9280880221758294e-85
lesser grey shrike	mean Diameter	mean Surface area	43	0.9998489882210813	8.572891621057545e-74	5.321105144104683e-73
lesser grey shrike	mean Surface area	mean Volume	43	0.99981122886222	8.316347982487823e-72	4.989808789492694e-71
lesser grey shrike	mean Diameter	mean Volume	43	0.999660211381839	1.4204441146773953e-66	8.247740020707456e-66
lesser grey shrike	mean Width	mean Diameter	43	0.8383491445720485	2.3010351414322794e-12	7.020107211149327e-12
lesser grey shrike	mean Width	mean Surface area	43	0.83804706398667	2.3835735455930985e-12	7.132018452126614e-12
lesser grey shrike	mean Width	mean Volume	43	0.8379276585277259	2.4169618087762414e-12	7.132018452126614e-12
lesser grey shrike	mean Length	mean Shape Index	43	-0.7758985200845666	9.859049108153952e-10	2.772857561668299e-9
lesser grey shrike	mean Length	mean Degree of sphericity	43	-0.7746441656141918	1.0911638844170596e-9	3.021684603001088e-9
lesser grey shrike	mean Length	mean Surface area	43	0.7085472666868016	1.0605012491240454e-7	2.534426745861321e-7
lesser grey shrike	mean Length	mean Volume	43	0.708423000467136	1.0683869494955031e-7	2.534426745861321e-7
lesser grey shrike	mean Length	mean Diameter	43	0.7083962549078828	1.0700912926970023e-7	2.534426745861321e-7
lesser grey shrike	mean Shell weight	mean Volume	43	0.6875945355655858	3.5128144628614113e-7	7.850777659346121e-7
lesser grey shrike	mean Shell weight	mean Surface area	43	0.6868130895134643	3.6662672632093975e-7	8.047903748508435e-7
lesser grey shrike	mean Shell weight	mean Diameter	43	0.6861331513542276	3.804824825379367e-7	8.251427332148024e-7
lesser grey shrike	mean Width	mean Shell weight	43	0.5824392133999766	4.175490261578587e-5	8.259211506419184e-5
lesser grey shrike	mean Length	mean Shell weight	43	0.5576248392584843	1.0247614336909356e-4	1.8084025300428274e-4
lesser grey shrike	Clutch	mean Volume	43	0.3507162840788809	0.021121173047629376	0.03487900136305769
lesser grey shrike	Clutch	mean Surface area	43	0.3470835356520918	0.022589081920919095	0.03696395223423125
lesser grey shrike	Clutch	mean Diameter	43	0.34537108044142883	0.023310095908993765	0.03697640246911276
lesser grey shrike	mean Width	mean Degree of sphericity	43	0.34434710762119564	0.023750346723560762	0.03717445574122554
lesser grey shrike	mean Width	mean Shape Index	43	0.34263490396571333	0.024502004145968998	0.03802035126098638
lesser grey shrike	Clutch	mean Length	43	0.3029488945409153	0.048301195873748676	0.06792355669745907
lesser grey shrike	mean Length	mean Width	43	0.2724766880115261	0.07710832059550357	0.10676536697838956
lesser grey shrike	Clutch	mean Shape Index	43	-0.22495434358253988	0.14696930349076906	0.20000248452473937
lesser grey shrike	Clutch	mean Degree of sphericity	43	-0.22356168413595515	0.14955477863339578	0.20089447876127792
lesser grey shrike	Clutch	mean Shell weight	43	0.2063899245351299	0.18422525545135113	0.24204778088498688
lesser grey shrike	mean Shell weight	mean Shape Index	43	-0.20473693461461756	0.18784199147028552	0.24501129322211154
lesser grey shrike	mean Shell weight	mean Degree of sphericity	43	-0.2036491671922906	0.19024937701774988	0.24526760277852053
lesser grey shrike	Clutch	mean Width	43	0.20055079788362687	0.19722620697739685	0.24653275872174607
lesser grey shrike	mean Shape Index	mean Surface area	43	-0.16701902748414377	0.28440079181543804	0.3416159108919011
lesser grey shrike	mean Shape Index	mean Diameter	43	-0.16671700392630626	0.28528502749303836	0.3416159108919011
lesser grey shrike	mean Shape Index	mean Volume	43	-0.16642126337983026	0.2861526008287683	0.3416159108919011
lesser grey shrike	mean Surface area	mean Degree of sphericity	43	-0.165288632276973	0.2894911021902264	0.3416159108919011
lesser grey shrike	mean Diameter	mean Degree of sphericity	43	-0.16498659731621107	0.29038561717920586	0.3416159108919011
lesser grey shrike	mean Degree of sphericity	mean Volume	43	-0.1646907800347353	0.2912634517242093	0.3416159108919011
woodchat shrike	mean Diameter	mean Volume	60	0.9999861071555092	7.746160258014337e-134	9.295392309617205e-133
woodchat shrike	mean Diameter	mean Surface area	60	0.999930535391517	1.4419824254640933e-113	1.366088613597562e-112
woodchat shrike	mean Surface area	mean Volume	60	0.9999166411959212	2.853165145910025e-111	2.5678486313190225e-110
woodchat shrike	mean Shape Index	mean Degree of sphericity	60	0.9998888580161158	1.1968425466280446e-107	1.0258650399668954e-106
woodchat shrike	mean Width	mean Diameter	60	0.9196226406158496	3.2777197851163744e-25	1.2825860028716248e-24
woodchat shrike	mean Width	mean Surface area	60	0.9194686854604097	3.45726079957886e-25	1.3240573274982869e-24
woodchat shrike	mean Width	mean Volume	60	0.9192185881994951	3.769271766372462e-25	1.4134769123896733e-24
woodchat shrike	mean Length	mean Volume	60	0.833574170628503	1.3974697778148771e-16	4.932246274640743e-16
woodchat shrike	mean Length	mean Diameter	60	0.8333124961258265	1.4570082414503423e-16	4.961124945897825e-16
woodchat shrike	mean Length	mean Surface area	60	0.8332962847830423	1.4607756785143595e-16	4.961124945897825e-16
woodchat shrike	mean Width	mean Shell weight	60	0.7975615616418702	2.4036208182986412e-14	8.012069394328804e-14
woodchat shrike	mean Shell weight	mean Surface area	60	0.7677733802062767	8.223051984607735e-13	2.6431238521953434e-12
woodchat shrike	mean Shell weight	mean Diameter	60	0.7655523844485879	1.0477817165005393e-12	3.30878436789644e-12
woodchat shrike	mean Shell weight	mean Volume	60	0.7650903647184023	1.1015847653858463e-12	3.4187113408526265e-12
woodchat shrike	mean Length	mean Shape Index	60	-0.5858030122325113	8.788394073022311e-7	1.8394313176093209e-6
woodchat shrike	mean Length	mean Degree of sphericity	60	-0.5843580259113647	9.49010372737431e-7	1.9634697366981333e-6
woodchat shrike	mean Length	mean Width	60	0.5765778284189758	1.4261427426019997e-6	2.917110155322272e-6
woodchat shrike	mean Length	mean Shell weight	60	0.5012930295835744	4.5064665822206744e-5	8.81699983477958e-5
woodchat shrike	mean Width	mean Degree of sphericity	60	0.2721298277497739	0.035427175295928204	0.05404145384124641
woodchat shrike	mean Width	mean Shape Index	60	0.2700179246650212	0.036935145687592263	0.05586828759467737
woodchat shrike	Clutch	mean Shape Index	60	-0.18914844133769906	0.14777961356550187	0.20000248452473937
woodchat shrike	Clutch	mean Degree of sphericity	60	-0.18748662055631002	0.15143802043664575	0.20191736058219434
woodchat shrike	mean Shell weight	mean Degree of sphericity	60	0.16387019262538505	0.21089475250541118	0.26180038242051046
woodchat shrike	mean Shell weight	mean Shape Index	60	0.1604782408947612	0.22062527485218844	0.2720037635163967
woodchat shrike	Clutch	mean Length	60	0.12464868118266223	0.3426605837486496	0.3953775966330572
woodchat shrike	Clutch	mean Shell weight	60	-0.11457110107583271	0.383388157646795	0.4395533017606567
woodchat shrike	mean Shape Index	mean Volume	60	-0.08427458009399147	0.5220448987417599	0.5761606602624884
woodchat shrike	mean Shape Index	mean Surface area	60	-0.08383000598205481	0.5242504226913914	0.5761606602624884
woodchat shrike	mean Shape Index	mean Diameter	60	-0.08368991386496251	0.5249463793502671	0.5761606602624884
woodchat shrike	mean Degree of sphericity	mean Volume	60	-0.08227399659027654	0.5320061997152483	0.5765764630645475
woodchat shrike	mean Surface area	mean Degree of sphericity	60	-0.0818294224783399	0.5342324846857709	0.5765764630645475
woodchat shrike	mean Diameter	mean Degree of sphericity	60	-0.08168935815504308	0.5349348296209968	0.5765764630645475
woodchat shrike	Clutch	mean Width	60	-0.05594232811477882	0.6711686372960999	0.7148541699011716
woodchat shrike	Clutch	mean Volume	60	0.00914014128020108	0.9447418212803771	0.9553576730331137
woodchat shrike	Clutch	mean Diameter	60	0.009140014297639647	0.9447425877771902	0.9553576730331137
woodchat shrike	Clutch	mean Surface area	60	0.006331625141375657	0.9617056316875798	0.9617056316875798
